# Supplementary material for: Mechanically robust and personalized silk fibroin-magnesium composite scaffolds with water-responsive shape-memory for irregular bone regeneration
Source: Nat Commun. 2024 May 16;15:4160. doi: 10.1038/s41467-024-48417-8 (PMC11099135; doi:10.1038/s41467-024-48417-8)
Supplement: Supplementary file 12 — Source Data [file 41467_2024_48417_MOESM12_ESM.xlsx]

## Sheet: Fig.2b
SF		SF-1nMgO		SF-3nMgO		MgO
399.675	0	399.675	0	399.675	0	399.675	0
400.157	81.2053	400.157	74.6113	400.157	52.5362	400.157	0
400.639	81.2839	400.639	74.3993	400.639	52.4746	400.639	0
401.121	81.3073	401.121	74.2237	401.121	52.5034	401.121	52.0142
401.603	81.307	401.603	74.0899	401.603	52.6171	401.603	51.8452
402.085	81.2941	402.085	73.978	402.085	52.7745	402.085	51.6762
402.567	81.2663	402.567	73.8637	402.567	52.9168	402.567	51.5031
403.05	81.2199	403.05	73.7406	403.05	53	403.05	51.3383
403.532	81.1563	403.532	73.6253	403.532	53.0131	403.532	51.1977
404.014	81.0866	404.014	73.5525	404.014	52.9832	404.014	51.0669
404.496	81.026	404.496	73.5514	404.496	52.9607	404.496	50.9388
404.978	80.9889	404.978	73.6256	404.978	52.996	404.978	50.8077
405.46	80.9805	405.46	73.7377	405.46	53.1117	405.46	50.662
405.942	80.9954	405.942	73.8243	405.942	53.2904	405.942	50.5132
406.424	81.0205	406.424	73.8182	406.424	53.4842	406.424	50.3674
406.906	81.0441	406.906	73.6836	406.906	53.641	406.906	50.2288
407.389	81.0622	407.389	73.4335	407.389	53.7327	407.389	50.1053
407.871	81.0791	407.871	73.1248	407.871	53.7621	407.871	49.991
408.353	81.1035	408.353	72.8334	408.353	53.757	408.353	49.8826
408.835	81.1406	408.835	72.6179	408.835	53.7477	408.835	49.7797
409.317	81.1873	409.317	72.5038	409.317	53.751	409.317	49.6799
409.799	81.2311	409.799	72.4747	409.799	53.7609	409.799	49.5851
410.281	81.2564	410.281	72.4909	410.281	53.758	410.281	49.4962
410.763	81.2496	410.763	72.512	410.763	53.7255	410.763	49.4137
411.245	81.2061	411.245	72.5187	411.245	53.6657	411.245	49.3388
411.728	81.13	411.728	72.5169	411.728	53.6012	411.728	49.2704
412.21	81.0307	412.21	72.5271	412.21	53.5673	412.21	49.2077
412.692	80.9172	412.692	72.5656	412.692	53.5908	412.692	49.151
413.174	80.7945	413.174	72.6318	413.174	53.6786	413.174	49.1014
413.656	80.6636	413.656	72.7069	413.656	53.8141	413.656	49.0565
414.138	80.5244	414.138	72.7665	414.138	53.9707	414.138	49.0154
414.62	80.3808	414.62	72.7953	414.62	54.1266	414.62	48.9755
415.103	80.2422	415.103	72.7967	415.103	54.2786	415.103	48.9324
415.585	80.122	415.585	72.7911	415.585	54.4429	415.585	48.8906
416.067	80.037	416.067	72.8095	416.067	54.6467	416.067	48.8525
416.549	80.002	416.549	72.8809	416.549	54.914	416.549	48.8208
417.031	80.0258	417.031	73.0224	417.031	55.2494	417.031	48.8014
417.513	80.1024	417.513	73.2307	417.513	55.6166	417.513	48.788
417.995	80.1993	417.995	73.4747	417.995	55.9259	417.995	48.7775
418.477	80.2537	418.477	73.6997	418.477	56.0577	418.477	48.7661
418.959	80.1938	418.959	73.8518	418.959	55.9427	418.959	48.7467
419.442	80.0002	419.442	73.9193	419.442	55.6493	419.442	48.7266
419.924	79.7228	419.924	73.9308	419.924	55.3299	419.924	48.7094
420.406	79.4327	420.406	73.9161	420.406	55.0952	420.406	48.699
420.888	79.1768	420.888	73.8807	420.888	54.9627	420.888	48.7028
421.37	78.9772	421.37	73.8144	421.37	54.9012	421.37	48.7132
421.852	78.8448	421.852	73.7077	421.852	54.8752	421.852	48.7265
422.334	78.7838	422.334	73.5624	422.334	54.8686	422.334	48.7392
422.816	78.7947	422.816	73.3941	422.816	54.8876	422.816	48.7449
423.298	78.8657	423.298	73.2269	423.298	54.9543	423.298	48.7495
423.781	78.9705	423.781	73.0809	423.781	55.0865	423.781	48.756
424.263	79.0689	424.263	72.9628	424.263	55.2814	424.263	48.7667
424.745	79.1231	424.745	72.8626	424.745	55.5078	424.745	48.7862
425.227	79.1155	425.227	72.7661	425.227	55.7215	425.227	48.8101
425.709	79.0567	425.709	72.6705	425.709	55.8855	425.709	48.836
426.191	78.9826	426.191	72.5948	426.191	55.992	426.191	48.8619
426.673	78.938	426.673	72.5734	426.673	56.0648	426.673	48.8834
427.155	78.9645	427.155	72.6429	427.155	56.1478	427.155	48.9049
427.637	79.0832	427.637	72.8207	427.637	56.2829	427.637	48.9286
428.12	79.2911	428.12	73.0956	428.12	56.4919	428.12	48.9568
428.602	79.5638	428.602	73.4273	428.602	56.7687	428.602	48.9939
429.084	79.867	429.084	73.7651	429.084	57.0833	429.084	49.0354
429.566	80.1653	429.566	74.0629	429.566	57.3944	429.566	49.0792
430.048	80.4305	430.048	74.2973	430.048	57.6657	430.048	49.1226
430.53	80.6478	430.53	74.4749	430.53	57.8805	430.53	49.1606
431.012	80.8124	431.012	74.6243	431.012	58.0432	431.012	49.1987
431.494	80.9261	431.494	74.7781	431.494	58.1723	431.494	49.2392
431.977	80.993	431.977	74.9525	431.977	58.2854	431.977	49.2857
432.459	81.0184	432.459	75.1411	432.459	58.3908	432.459	49.3449
432.941	81.0096	432.941	75.3207	432.941	58.4854	432.941	49.4094
433.423	80.9779	433.423	75.4681	433.423	58.5626	433.423	49.4756
433.905	80.9406	433.905	75.5715	433.905	58.6217	433.905	49.5394
434.387	80.9177	434.387	75.6389	434.387	58.6737	434.387	49.5934
434.869	80.925	434.869	75.6921	434.869	58.7382	434.869	49.6446
435.351	80.9677	435.351	75.757	435.351	58.8361	435.351	49.6967
435.834	81.0353	435.834	75.8478	435.834	58.9751	435.834	49.7525
436.316	81.1045	436.316	75.9617	436.316	59.1453	436.316	49.8173
436.798	81.1487	436.798	76.082	436.798	59.3231	436.798	49.8863
437.28	81.1535	437.28	76.1929	437.28	59.4867	437.28	49.9569
437.762	81.1212	437.762	76.2896	437.762	59.6278	437.762	50.028
438.244	81.0701	438.244	76.3816	438.244	59.7566	438.244	50.0964
438.726	81.0224	438.726	76.4847	438.726	59.8938	438.726	50.1645
439.208	80.9973	439.208	76.6119	439.208	60.0604	439.208	50.2336
439.69	81.0025	439.69	76.7639	439.69	60.2657	439.69	50.3047
440.173	81.0329	440.173	76.9297	440.173	60.503	440.173	50.3802
440.655	81.073	440.655	77.0888	440.655	60.7503	440.655	50.4572
441.137	81.1046	441.137	77.2223	441.137	60.9789	441.137	50.5342
441.619	81.1147	441.619	77.3227	441.619	61.1671	441.619	50.6088
442.101	81.1009	442.101	77.397	442.101	61.3079	442.101	50.6768
442.583	81.0722	442.583	77.4608	442.583	61.4123	442.583	50.7427
443.065	81.0428	443.065	77.5263	443.065	61.499	443.065	50.8091
443.547	81.0244	443.547	77.593	443.547	61.5829	443.547	50.8781
444.029	81.0204	444.029	77.6481	444.029	61.6649	444.029	50.9543
444.512	81.0271	444.512	77.6778	444.512	61.7357	444.512	51.0337
444.994	81.0379	444.994	77.6796	444.994	61.7857	444.994	51.1139
445.476	81.0477	445.476	77.6672	445.476	61.8152	445.476	51.1934
445.958	81.0545	445.958	77.6678	445.958	61.8388	445.958	51.2688
446.44	81.0576	446.44	77.7097	446.44	61.8822	446.44	51.3433
446.922	81.0565	446.922	77.8053	446.922	61.969	446.922	51.4186
447.404	81.0485	447.404	77.9429	447.404	62.1102	447.404	51.4959
447.886	81.0306	447.886	78.0902	447.886	62.2969	447.886	51.5779
448.368	81.0018	448.368	78.2125	448.368	62.5055	448.368	51.6622
448.851	80.9651	448.851	78.2886	448.851	62.7074	448.851	51.7473
449.333	80.9267	449.333	78.3231	449.333	62.8827	449.333	51.8325
449.815	80.8937	449.815	78.3412	449.815	63.0253	449.815	51.9157
450.297	80.8701	450.297	78.378	450.297	63.1407	450.297	51.9986
450.779	80.8538	450.779	78.46	450.779	63.24	450.779	52.0821
451.261	80.8373	451.261	78.5916	451.261	63.3321	451.261	52.1669
451.743	80.811	451.743	78.75	451.743	63.4201	451.743	52.2553
452.226	80.7701	452.226	78.896	452.226	63.5012	452.226	52.3446
452.708	80.7198	452.708	78.9932	452.708	63.5724	452.708	52.4337
453.19	80.676	453.19	79.0285	453.19	63.6366	453.19	52.5209
453.672	80.656	453.672	79.02	453.672	63.7043	453.672	52.6027
454.154	80.6704	454.154	79.0055	454.154	63.7907	454.154	52.6828
454.636	80.7156	454.636	79.0248	454.636	63.9092	454.636	52.7629
455.118	80.7754	455.118	79.1001	455.118	64.0658	455.118	52.845
455.6	80.8227	455.6	79.2327	455.6	64.2575	455.6	52.9326
456.082	80.8296	456.082	79.4025	456.082	64.4719	456.082	53.0224
456.565	80.7793	456.565	79.5784	456.565	64.6923	456.565	53.1127
457.047	80.6783	457.047	79.7278	457.047	64.9004	457.047	53.2025
457.529	80.5621	457.529	79.8341	457.529	65.0837	457.529	53.2895
458.011	80.4796	458.011	79.9024	458.011	65.2407	458.011	53.3756
458.493	80.4695	458.493	79.9537	458.493	65.3797	458.493	53.4614
458.975	80.5372	458.975	80.0051	458.975	65.5113	458.975	53.5478
459.457	80.6592	459.457	80.0594	459.457	65.6425	459.457	53.6362
459.939	80.7996	459.939	80.1075	459.939	65.7768	459.939	53.7248
460.421	80.9271	460.421	80.1377	460.421	65.9149	460.421	53.8126
460.904	81.0198	460.904	80.1429	460.904	66.0569	460.904	53.898
461.386	81.0646	461.386	80.1236	461.386	66.1999	461.386	53.9784
461.868	81.057	461.868	80.0866	461.868	66.3376	461.868	54.0567
462.35	80.9968	462.35	80.0404	462.35	66.4574	462.35	54.1343
462.832	80.8878	462.832	79.9907	462.832	66.5438	462.832	54.2127
463.314	80.7373	463.314	79.9386	463.314	66.586	463.314	54.2947
463.796	80.5575	463.796	79.8847	463.796	66.5835	463.796	54.3778
464.278	80.3656	464.278	79.8338	464.278	66.5509	464.278	54.4606
464.76	80.1812	464.76	79.7972	464.76	66.5144	464.76	54.5425
465.243	80.0254	465.243	79.7917	465.243	66.5074	465.243	54.6219
465.725	79.9144	465.725	79.8319	465.725	66.5589	465.725	54.7001
466.207	79.8543	466.207	79.922	466.207	66.6829	466.207	54.7777
466.689	79.8394	466.689	80.0494	466.689	66.8726	466.689	54.855
467.171	79.8538	467.171	80.1859	467.171	67.1004	467.171	54.9327
467.653	79.8786	467.653	80.2989	467.653	67.3288	467.653	55.0101
468.135	79.9	468.135	80.3629	468.135	67.5226	468.135	55.0871
468.617	79.9151	468.617	80.3724	468.617	67.6649	468.617	55.1628
469.099	79.9305	469.099	80.341	469.099	67.7581	469.099	55.236
469.582	79.9556	469.582	80.2936	469.582	67.8182	469.582	55.3084
470.064	79.9942	470.064	80.2519	470.064	67.8628	470.064	55.3813
470.546	80.0408	470.546	80.2285	470.546	67.9035	470.546	55.4559
471.028	80.0788	471.028	80.2238	471.028	67.9413	471.028	55.5352
471.51	80.0887	471.51	80.231	471.51	67.9704	471.51	55.6164
471.992	80.0546	471.992	80.2439	471.992	67.9841	471.992	55.698
472.474	79.9756	472.474	80.2645	472.474	67.9835	472.474	55.779
472.957	79.8668	472.957	80.3027	472.957	67.9787	472.957	55.8573
473.439	79.7522	473.439	80.369	473.439	67.9845	473.439	55.9344
473.921	79.6499	473.921	80.4647	473.921	68.0107	473.921	56.0113
474.403	79.5654	474.403	80.5801	474.403	68.058	474.403	56.0882
474.885	79.4944	474.885	80.6983	474.885	68.1203	474.885	56.1663
475.367	79.4307	475.367	80.8046	475.367	68.1911	475.367	56.2443
475.849	79.3725	475.849	80.8915	475.849	68.2676	475.849	56.3216
476.331	79.3267	476.331	80.9607	476.331	68.3528	476.331	56.3974
476.813	79.3049	476.813	81.0196	476.813	68.4524	476.813	56.4704
477.296	79.3179	477.296	81.0759	477.296	68.5704	477.296	56.5418
477.778	79.368	477.778	81.1295	477.778	68.7028	477.778	56.6119
478.26	79.4455	478.26	81.1707	478.26	68.8374	478.26	56.6812
478.742	79.5305	478.742	81.1826	478.742	68.9565	478.742	56.7502
479.224	79.5999	479.224	81.1492	479.224	69.0436	479.224	56.8183
479.706	79.6372	479.706	81.0651	479.706	69.0909	479.706	56.8853
480.188	79.635	480.188	80.9388	480.188	69.101	480.188	56.9505
480.67	79.5969	480.67	80.7917	480.67	69.086	480.67	57.0127
481.152	79.5325	481.152	80.6492	481.152	69.061	481.152	57.0736
481.635	79.4536	481.635	80.5335	481.635	69.0392	481.635	57.134
482.117	79.3694	482.117	80.4554	482.117	69.0266	482.117	57.195
482.599	79.2855	482.599	80.413	482.599	69.022	482.599	57.2585
483.081	79.2063	483.081	80.3967	483.081	69.0208	483.081	57.3227
483.563	79.1373	483.563	80.3963	483.563	69.0195	483.563	57.3871
484.045	79.0858	484.045	80.4059	484.045	69.0192	484.045	57.4512
484.527	79.0581	484.527	80.4239	484.527	69.0249	484.527	57.5145
485.009	79.0545	485.009	80.4482	485.009	69.0409	485.009	57.5772
485.491	79.0657	485.491	80.471	485.491	69.0668	485.491	57.6396
485.974	79.0737	485.974	80.4782	485.974	69.0966	485.974	57.7015
486.456	79.06	486.456	80.4549	486.456	69.1224	486.456	57.7629
486.938	79.0118	486.938	80.3925	486.938	69.1391	486.938	57.8238
487.42	78.9288	487.42	80.2954	487.42	69.1489	487.42	57.8841
487.902	78.8233	487.902	80.1814	487.902	69.1614	487.902	57.9434
488.384	78.7179	488.384	80.0786	488.384	69.1907	488.384	58.0012
488.866	78.6377	488.866	80.0161	488.866	69.249	488.866	58.0582
489.348	78.6012	489.348	80.0127	489.348	69.3413	489.348	58.1152
489.831	78.6163	489.831	80.073	489.831	69.4628	489.831	58.1726
490.313	78.6784	490.313	80.1859	490.313	69.6008	490.313	58.2313
490.795	78.7737	490.795	80.3312	490.795	69.7402	490.795	58.2908
491.277	78.8832	491.277	80.4854	491.277	69.8677	491.277	58.3506
491.759	78.9886	491.759	80.6302	491.759	69.9765	491.759	58.4108
492.241	79.0748	492.241	80.7547	492.241	70.0657	492.241	58.4711
492.723	79.1305	492.723	80.8529	492.723	70.1372	492.723	58.5317
493.205	79.1486	493.205	80.9216	493.205	70.1926	493.205	58.5927
493.688	79.1266	493.688	80.9578	493.688	70.2316	493.688	58.6543
494.17	79.0673	494.17	80.96	494.17	70.2534	494.17	58.7169
494.652	78.9802	494.652	80.9319	494.652	70.2605	494.652	58.7801
495.134	78.8815	495.134	80.8834	495.134	70.26	495.134	58.8434
495.616	78.7922	495.616	80.8316	495.616	70.264	495.616	58.9065
496.098	78.7313	496.098	80.7939	496.098	70.2841	496.098	58.9691
496.58	78.7116	496.58	80.7834	496.58	70.3274	496.58	59.0314
497.062	78.7324	497.062	80.8009	497.062	70.3916	497.062	59.0936
497.544	78.7798	497.544	80.835	497.544	70.4652	497.544	59.1556
498.027	78.8302	498.027	80.8655	498.027	70.5311	498.027	59.2176
498.509	78.8602	498.509	80.8738	498.509	70.5746	498.509	59.2794
498.991	78.8553	498.991	80.8515	498.991	70.5897	498.991	59.341
499.473	78.8128	499.473	80.8035	499.473	70.58	499.473	59.4021
499.955	78.7418	499.955	80.7459	499.955	70.5571	499.955	59.4625
500.437	78.658	500.437	80.6986	500.437	70.5351	500.437	59.5225
500.919	78.5785	500.919	80.6771	500.919	70.5258	500.919	59.5822
501.401	78.5142	501.401	80.684	501.401	70.5333	501.401	59.6422
501.884	78.4681	501.884	80.7074	501.884	70.5542	501.884	59.7034
502.366	78.4354	502.366	80.7263	502.366	70.5808	502.366	59.7646
502.848	78.4099	502.848	80.7234	502.848	70.607	502.848	59.8251
503.33	78.3879	503.33	80.6924	503.33	70.6313	503.33	59.884
503.812	78.3699	503.812	80.641	503.812	70.6562	503.812	59.9401
504.294	78.3594	504.294	80.583	504.294	70.6844	504.294	59.9944
504.776	78.3586	504.776	80.533	504.776	70.7154	504.776	60.0474
505.258	78.3659	505.258	80.4996	505.258	70.7444	505.258	60.0993
505.74	78.3761	505.74	80.4839	505.74	70.765	505.74	60.15
506.223	78.3816	506.223	80.4822	506.223	70.7723	506.223	60.1997
506.705	78.376	506.705	80.4889	506.705	70.7673	506.705	60.2486
507.187	78.3567	507.187	80.4996	507.187	70.7573	507.187	60.2966
507.669	78.326	507.669	80.5108	507.669	70.7539	507.669	60.3437
508.151	78.2883	508.151	80.5193	508.151	70.766	508.151	60.3904
508.633	78.2474	508.633	80.5203	508.633	70.7953	508.633	60.4368
509.115	78.2045	509.115	80.5065	509.115	70.8359	509.115	60.4836
509.597	78.1584	509.597	80.4718	509.597	70.8774	509.597	60.5311
510.079	78.1073	510.079	80.4148	510.079	70.9103	510.079	60.5791
510.562	78.052	510.562	80.342	510.562	70.9303	510.562	60.6274
511.044	77.9964	511.044	80.2674	511.044	70.9407	511.044	60.6762
511.526	77.9473	511.526	80.2098	511.526	70.95	511.526	60.7257
512.008	77.9109	512.008	80.1855	512.008	70.9681	512.008	60.7755
512.49	77.8901	512.49	80.201	512.49	71.0008	512.49	60.8254
512.972	77.8826	512.972	80.2511	512.972	71.048	512.972	60.8754
513.454	77.8818	513.454	80.3203	513.454	71.1039	513.454	60.9249
513.936	77.8797	513.936	80.3901	513.936	71.1613	513.936	60.9743
514.418	77.869	514.418	80.4436	514.418	71.2136	514.418	61.0237
514.901	77.8453	514.901	80.4709	514.901	71.2576	514.901	61.0731
515.383	77.8083	515.383	80.4711	515.383	71.2927	515.383	61.1228
515.865	77.7606	515.865	80.4498	515.865	71.319	515.865	61.1725
516.347	77.7067	516.347	80.4163	516.347	71.3353	516.347	61.2222
516.829	77.6518	516.829	80.379	516.829	71.3382	516.829	61.2719
517.311	77.6019	517.311	80.3443	517.311	71.3241	517.311	61.3213
517.793	77.5626	517.793	80.3152	517.793	71.2925	517.793	61.3707
518.275	77.5396	518.275	80.2932	518.275	71.2485	518.275	61.4204
518.758	77.5373	518.758	80.28	518.758	71.2024	518.758	61.4708
519.24	77.5569	519.24	80.2773	519.24	71.166	519.24	61.5229
519.722	77.5959	519.722	80.2859	519.722	71.1486	519.722	61.5754
520.204	77.6486	520.204	80.3055	520.204	71.1536	520.204	61.6279
520.686	77.7084	520.686	80.3347	520.686	71.1789	520.686	61.6798
521.168	77.7697	521.168	80.372	521.168	71.2188	521.168	61.73
521.65	77.8299	521.65	80.4172	521.65	71.2677	521.65	61.7793
522.132	77.8893	522.132	80.4711	522.132	71.3223	522.132	61.828
522.615	77.9489	522.615	80.5339	522.615	71.3814	522.615	61.8762
523.097	78.0083	523.097	80.603	523.097	71.4438	523.097	61.9236
523.579	78.0627	523.579	80.6711	523.579	71.5068	523.579	61.9706
524.061	78.1029	524.061	80.7255	524.061	71.5624	524.061	62.0172
524.543	78.1173	524.543	80.7512	524.543	71.5997	524.543	62.0635
525.025	78.0966	525.025	80.7361	525.025	71.6062	525.025	62.1097
525.507	78.0383	525.507	80.6769	525.507	71.573	525.507	62.1558
525.989	77.9502	525.989	80.5829	525.989	71.5003	525.989	62.2018
526.471	77.848	526.471	80.4741	526.471	71.3984	526.471	62.2476
526.954	77.749	526.954	80.3739	526.954	71.2852	526.954	62.2934
527.436	77.6633	527.436	80.2974	527.436	71.1784	527.436	62.3392
527.918	77.5919	527.918	80.2482	527.918	71.0919	527.918	62.3849
528.4	77.5272	528.4	80.2186	528.4	71.033	528.4	62.4306
528.882	77.4601	528.882	80.1951	528.882	71.0037	528.882	62.4766
529.364	77.3833	529.364	80.1639	529.364	71.003	529.364	62.5225
529.846	77.2963	529.846	80.1153	529.846	71.0272	529.846	62.5682
530.328	77.2047	530.328	80.0461	530.328	71.0704	530.328	62.6136
530.811	77.1177	530.811	79.959	530.811	71.123	530.811	62.6585
531.293	77.0432	531.293	79.8603	531.293	71.1732	531.293	62.703
531.775	76.9843	531.775	79.7575	531.775	71.2086	531.775	62.7468
532.257	76.9381	532.257	79.6585	532.257	71.2197	532.257	62.7896
532.739	76.8983	532.739	79.5712	532.739	71.2039	532.739	62.8305
533.221	76.8588	533.221	79.5035	533.221	71.1659	533.221	62.8707
533.703	76.8173	533.703	79.463	533.703	71.1175	533.703	62.9107
534.185	76.7759	534.185	79.4542	534.185	71.0717	534.185	62.9512
534.668	76.7391	534.668	79.4756	534.668	71.0388	534.668	62.9928
535.149	76.7108	535.149	79.5171	535.149	71.0222	535.149	63.0354
535.632	76.6908	535.632	79.5626	535.632	71.0176	535.632	63.0786
536.114	76.6746	536.114	79.5926	536.114	71.0153	536.114	63.123
536.596	76.6547	536.596	79.5911	536.596	71.006	536.596	63.1692
537.078	76.6253	537.078	79.5517	537.078	70.9854	537.078	63.2164
537.56	76.5835	537.56	79.4781	537.56	70.9556	537.56	63.2643
538.042	76.5315	538.042	79.3821	538.042	70.9234	538.042	63.3126
538.524	76.4738	538.524	79.2773	538.524	70.8957	538.524	63.3613
539.006	76.4155	539.006	79.1756	539.006	70.8767	539.006	63.41
539.489	76.3592	539.489	79.0824	539.489	70.8652	539.489	63.4586
539.971	76.3044	539.971	78.9979	539.971	70.8569	539.971	63.5067
540.453	76.249	540.453	78.9202	540.453	70.8474	540.453	63.5534
540.935	76.192	540.935	78.8494	540.935	70.8357	540.935	63.5996
541.417	76.1346	541.417	78.788	541.417	70.8248	541.417	63.6457
541.899	76.0815	541.899	78.7409	541.899	70.82	541.899	63.692
542.381	76.038	542.381	78.7107	542.381	70.8249	542.381	63.7394
542.863	76.0084	542.863	78.6951	542.863	70.8382	542.863	63.7873
543.346	75.9932	543.346	78.6857	543.346	70.8534	543.346	63.8351
543.828	75.9896	543.828	78.6718	543.828	70.8617	543.828	63.8829
544.31	75.992	544.31	78.6436	544.31	70.8556	544.31	63.9301
544.792	75.9942	544.792	78.5978	544.792	70.8337	544.792	63.977
545.274	75.9921	545.274	78.5386	545.274	70.8015	545.274	64.0239
545.756	75.9838	545.756	78.4772	545.756	70.7697	545.756	64.071
546.238	75.9693	546.238	78.4253	546.238	70.7489	546.238	64.1186
546.72	75.9493	546.72	78.3899	546.72	70.7441	546.72	64.1662
547.202	75.9243	547.202	78.3705	547.202	70.7529	547.202	64.2137
547.685	75.8946	547.685	78.3604	547.685	70.7671	547.685	64.2608
548.167	75.8608	548.167	78.3509	548.167	70.778	548.167	64.3072
548.649	75.825	548.649	78.337	548.649	70.7806	548.649	64.3532
549.131	75.791	549.131	78.3194	549.131	70.7764	549.131	64.3989
549.613	75.7631	549.613	78.3042	549.613	70.7716	549.613	64.4443
550.095	75.7449	550.095	78.2994	550.095	70.7744	550.095	64.49
550.577	75.7375	550.577	78.3098	550.577	70.79	550.577	64.5353
551.059	75.7395	551.059	78.3358	551.059	70.8186	551.059	64.5802
551.542	75.7486	551.542	78.3732	551.542	70.8564	551.542	64.624
552.024	75.7635	552.024	78.4177	552.024	70.8996	552.024	64.666
552.506	75.7861	552.506	78.4673	552.506	70.9467	552.506	64.7072
552.988	75.8208	552.988	78.5242	552.988	71.0003	552.988	64.7482
553.47	75.8731	553.47	78.593	553.47	71.0657	553.47	64.7897
553.952	75.9472	553.952	78.6779	553.952	71.1471	553.952	64.8328
554.434	76.0428	554.434	78.7788	554.434	71.2451	554.434	64.8766
554.916	76.1555	554.916	78.8906	554.916	71.3547	554.916	64.9204
555.398	76.277	555.398	79.0039	555.398	71.4671	555.398	64.964
555.881	76.3992	555.881	79.1098	555.881	71.5741	555.881	65.0073
556.363	76.5165	556.363	79.2036	556.363	71.6715	556.363	65.0501
556.845	76.6267	556.845	79.2863	556.845	71.7605	556.845	65.0924
557.327	76.7309	557.327	79.3641	557.327	71.847	557.327	65.134
557.809	76.8311	557.809	79.4455	557.809	71.9376	557.809	65.1743
558.291	76.9287	558.291	79.5375	558.291	72.0366	558.291	65.2139
558.773	77.0236	558.773	79.6437	558.773	72.1436	558.773	65.253
559.255	77.1146	559.255	79.7637	559.255	72.2545	559.255	65.2914
559.737	77.2015	559.737	79.8954	559.737	72.3635	559.737	65.3289
560.22	77.286	560.22	80.036	560.22	72.4669	560.22	65.3661
560.702	77.3726	560.702	80.183	560.702	72.564	560.702	65.4034
561.184	77.4671	561.184	80.3337	561.184	72.6575	561.184	65.4416
561.666	77.5737	561.666	80.4836	561.666	72.751	561.666	65.4816
562.148	77.6932	562.148	80.626	562.148	72.8471	562.148	65.5225
562.63	77.8216	562.63	80.7527	562.63	72.9458	562.63	65.5637
563.112	77.9514	563.112	80.8574	563.112	73.045	563.112	65.6046
563.595	78.0728	563.595	80.9374	563.595	73.1417	563.595	65.6443
564.077	78.1776	564.077	80.9962	564.077	73.234	564.077	65.6837
564.559	78.2609	564.559	81.0422	564.559	73.3217	564.559	65.7232
565.041	78.3217	565.041	81.0866	565.041	73.4057	565.041	65.7632
565.523	78.3629	565.523	81.1391	565.523	73.4868	565.523	65.8046
566.005	78.3897	566.005	81.2047	566.005	73.5642	566.005	65.8466
566.487	78.4081	566.487	81.2832	566.487	73.636	566.487	65.8886
566.969	78.4235	566.969	81.3702	566.969	73.6996	566.969	65.9303
567.451	78.4405	567.451	81.4599	567.451	73.7537	567.451	65.9711
567.933	78.4625	567.933	81.5474	567.933	73.7992	567.933	66.0115
568.416	78.4912	568.416	81.6308	568.416	73.8389	568.416	66.0517
568.898	78.5267	568.898	81.7098	568.898	73.8756	568.898	66.0917
569.38	78.5675	569.38	81.784	569.38	73.9104	569.38	66.1314
569.862	78.6107	569.862	81.852	569.862	73.9416	569.862	66.1709
570.344	78.6525	570.344	81.9105	570.344	73.9651	570.344	66.2105
570.826	78.6901	570.826	81.9569	570.826	73.9775	570.826	66.2503
571.308	78.7223	571.308	81.991	571.308	73.9783	571.308	66.2903
571.79	78.7496	571.79	82.0161	571.79	73.9717	571.79	66.3307
572.273	78.7742	572.273	82.0385	572.273	73.9653	572.273	66.3715
572.755	78.7981	572.755	82.0646	572.755	73.9671	572.755	66.4133
573.237	78.8227	573.237	82.0986	573.237	73.9831	573.237	66.4571
573.719	78.8477	573.719	82.1398	573.719	74.0147	573.719	66.5016
574.201	78.8711	574.201	82.1833	574.201	74.0583	574.201	66.5459
574.683	78.8903	574.683	82.2213	574.683	74.1077	574.683	66.589
575.165	78.9034	575.165	82.2473	575.165	74.1568	575.165	66.6292
575.647	78.9101	575.647	82.2581	575.647	74.202	575.647	66.6681
576.13	78.9119	576.13	82.2556	576.13	74.2427	576.13	66.7065
576.612	78.9116	576.612	82.2447	576.612	74.2803	576.612	66.7449
577.094	78.9122	577.094	82.2317	577.094	74.3168	577.094	66.7841
577.576	78.9164	577.576	82.2215	577.576	74.3524	577.576	66.8235
578.058	78.9257	578.058	82.2169	578.058	74.3866	578.058	66.863
578.54	78.9412	578.54	82.2194	578.54	74.4188	578.54	66.9025
579.022	78.9635	579.022	82.2314	579.022	74.4505	579.022	66.9424
579.504	78.9928	579.504	82.2558	579.504	74.4854	579.504	66.9823
579.986	79.028	579.986	82.2962	579.986	74.5288	579.986	67.022
580.468	79.0667	580.468	82.3541	580.468	74.585	580.468	67.0611
580.951	79.1046	580.951	82.4268	580.951	74.6541	580.951	67.0995
581.433	79.1368	581.433	82.5068	581.433	74.7318	581.433	67.1372
581.915	79.1596	581.915	82.5845	581.915	74.8102	581.915	67.1742
582.397	79.1722	582.397	82.6511	582.397	74.8819	582.397	67.2101
582.879	79.177	582.879	82.702	582.879	74.9429	582.879	67.2439
583.361	79.1791	583.361	82.7384	583.361	74.9948	583.361	67.2769
583.843	79.1848	583.843	82.7657	583.843	75.0438	583.843	67.3099
584.325	79.1995	584.325	82.7915	584.325	75.0984	584.325	67.3439
584.808	79.225	584.808	82.821	584.808	75.1649	584.808	67.3807
585.29	79.2592	585.29	82.856	585.29	75.2452	585.29	67.4184
585.772	79.2965	585.772	82.8943	585.772	75.3362	585.772	67.4563
586.254	79.3303	586.254	82.9319	586.254	75.4313	586.254	67.4937
586.736	79.3547	586.736	82.9654	586.736	75.5242	586.736	67.5292
587.218	79.3664	587.218	82.9948	587.218	75.6111	587.218	67.564
587.7	79.3654	587.7	83.0228	587.7	75.6921	587.7	67.5986
588.182	79.3542	588.182	83.0537	588.182	75.7701	588.182	67.6333
588.665	79.3368	588.665	83.0905	588.665	75.8482	588.665	67.6687
589.147	79.3178	589.147	83.1337	589.147	75.9279	589.147	67.7043
589.629	79.3014	589.629	83.1797	589.629	76.008	589.629	67.74
590.111	79.2909	590.111	83.2234	590.111	76.0849	590.111	67.7759
590.593	79.2881	590.593	83.2595	590.593	76.1543	590.593	67.8121
591.075	79.293	591.075	83.285	591.075	76.2128	591.075	67.8483
591.557	79.3036	591.557	83.3006	591.557	76.2598	591.557	67.8845
592.039	79.3155	592.039	83.3107	592.039	76.2975	592.039	67.9204
592.521	79.3232	592.521	83.3216	592.521	76.3305	592.521	67.9561
593.004	79.3222	593.004	83.3393	593.004	76.3633	593.004	67.9914
593.486	79.3103	593.486	83.3685	593.486	76.4002	593.486	68.026
593.968	79.2887	593.968	83.4119	593.968	76.4443	593.968	68.0591
594.45	79.2615	594.45	83.4703	594.45	76.4973	594.45	68.0895
594.932	79.2345	594.932	83.5423	594.932	76.5602	594.932	68.1188
595.414	79.213	595.414	83.6243	595.414	76.6328	595.414	68.1478
595.896	79.1998	595.896	83.7105	595.896	76.714	595.896	68.1774
596.378	79.1945	596.378	83.7927	596.378	76.8008	596.378	68.2096
596.861	79.194	596.861	83.8627	596.861	76.8898	596.861	68.2426
597.343	79.1938	597.343	83.9144	597.343	76.9778	597.343	68.2755
597.825	79.1895	597.825	83.9458	597.825	77.0627	597.825	68.3079
598.307	79.179	598.307	83.9597	598.307	77.1446	598.307	68.3391
598.789	79.162	598.789	83.9624	598.789	77.225	598.789	68.3693
599.271	79.14	599.271	83.9618	599.271	77.3051	599.271	68.3989
599.753	79.1148	599.753	83.9635	599.753	77.3854	599.753	68.4275
600.235	79.0877	600.235	83.9697	600.235	77.4635	600.235	68.455
600.717	79.0596	600.717	83.9786	600.717	77.5358	600.717	68.4815
601.2	79.0312	601.2	83.9866	601.2	77.5987	601.2	68.5075
601.682	79.0033	601.682	83.9913	601.682	77.6501	601.682	68.5328
602.164	78.9775	602.164	83.993	602.164	77.6909	602.164	68.5576
602.646	78.9549	602.646	83.9946	602.646	77.7241	602.646	68.5821
603.128	78.9354	603.128	84.0002	603.128	77.7536	603.128	68.6063
603.61	78.9168	603.61	84.0121	603.61	77.7819	603.61	68.6309
604.092	78.8952	604.092	84.0289	604.092	77.8096	604.092	68.657
604.574	78.8655	604.574	84.0452	604.574	77.8351	604.574	68.6831
605.057	78.8245	605.057	84.0543	605.057	77.8557	605.057	68.7087
605.539	78.7719	605.539	84.0506	605.539	77.8702	605.539	68.7326
606.021	78.7111	606.021	84.0326	606.021	77.8798	606.021	68.7531
606.503	78.6479	606.503	84.0036	606.503	77.888	606.503	68.7719
606.985	78.5887	606.985	83.9703	606.985	77.9001	606.985	68.7901
607.467	78.5386	607.467	83.9405	607.467	77.9208	607.467	68.8084
607.949	78.4994	607.949	83.9197	607.949	77.9524	607.949	68.8279
608.431	78.4708	608.431	83.9105	608.431	77.9948	608.431	68.8479
608.913	78.4513	608.913	83.9131	608.913	78.0461	608.913	68.8676
609.396	78.4402	609.396	83.9267	609.396	78.1038	609.396	68.8873
609.878	78.4382	609.878	83.9513	609.878	78.1668	609.878	68.9068
610.36	78.4471	610.36	83.9878	610.36	78.2352	610.36	68.9259
610.842	78.4677	610.842	84.0373	610.842	78.3096	610.842	68.9445
611.324	78.4982	611.324	84.0986	611.324	78.3895	611.324	68.9621
611.806	78.5335	611.806	84.1674	611.806	78.4726	611.806	68.9785
612.288	78.5666	612.288	84.2361	612.288	78.5546	612.288	68.9938
612.77	78.5907	612.77	84.296	612.77	78.6301	612.77	69.0081
613.253	78.6021	613.253	84.3404	613.253	78.6952	613.253	69.0211
613.735	78.6018	613.735	84.3674	613.735	78.7484	613.735	69.0319
614.217	78.5951	614.217	84.3795	614.217	78.7907	614.217	69.0416
614.699	78.5885	614.699	84.3823	614.699	78.8247	614.699	69.0509
615.181	78.5877	615.181	84.382	615.181	78.8531	615.181	69.0607
615.663	78.595	615.663	84.3825	615.663	78.8773	615.663	69.0728
616.145	78.609	616.145	84.3843	616.145	78.8971	616.145	69.0853
616.627	78.6263	616.627	84.3861	616.627	78.912	616.627	69.0975
617.109	78.6443	617.109	84.3872	617.109	78.9228	617.109	69.1085
617.592	78.6631	617.592	84.3898	617.592	78.9327	617.592	69.1169
618.074	78.686	618.074	84.3997	618.074	78.947	618.074	69.1241
618.556	78.7177	618.556	84.4244	618.556	78.9716	618.556	69.1307
619.038	78.7607	619.038	84.469	619.038	79.0102	619.038	69.1373
619.52	78.8142	619.52	84.5338	619.52	79.063	619.52	69.1448
620.002	78.8724	620.002	84.612	620.002	79.1255	620.002	69.1524
620.484	78.9273	620.484	84.6924	620.484	79.1907	620.484	69.1597
620.966	78.9697	620.966	84.7613	620.966	79.2503	620.966	69.1664
621.448	78.9941	621.448	84.8081	621.448	79.2985	621.448	69.1718
621.931	78.9986	621.931	84.8279	621.931	79.3322	621.931	69.1765
622.413	78.9861	622.413	84.8227	622.413	79.352	622.413	69.181
622.895	78.9616	622.895	84.7994	622.895	79.3606	622.895	69.1856
623.377	78.9316	623.377	84.7676	623.377	79.3619	623.377	69.191
623.859	78.9018	623.859	84.7364	623.859	79.3594	623.859	69.1965
624.341	78.8764	624.341	84.712	624.341	79.3564	624.341	69.2018
624.823	78.8583	624.823	84.6971	624.823	79.355	624.823	69.2063
625.305	78.8487	625.305	84.6916	625.305	79.3573	625.305	69.2091
625.788	78.8475	625.788	84.6938	625.788	79.3646	625.788	69.2113
626.27	78.8526	626.27	84.7007	626.27	79.3773	626.27	69.2136
626.752	78.8601	626.752	84.7096	626.752	79.3945	626.752	69.2168
627.234	78.8653	627.234	84.7185	627.234	79.4141	627.234	69.2225
627.716	78.8641	627.716	84.7258	627.716	79.4335	627.716	69.229
628.198	78.8541	628.198	84.7307	628.198	79.4507	628.198	69.2356
628.68	78.8365	628.68	84.7336	628.68	79.4652	628.68	69.2414
629.162	78.8151	629.162	84.7346	629.162	79.4778	629.162	69.2449
629.644	78.7958	629.644	84.7341	629.644	79.4898	629.644	69.2476
630.127	78.7837	630.127	84.7309	630.127	79.5019	630.127	69.25
630.609	78.782	630.609	84.7232	630.609	79.5131	630.609	69.2523
631.091	78.7906	631.091	84.7087	631.091	79.5203	631.091	69.2551
631.573	78.8069	631.573	84.6864	631.573	79.5201	631.573	69.2582
632.055	78.8273	632.055	84.6581	632.055	79.5101	632.055	69.2617
632.537	78.8495	632.537	84.6286	632.537	79.4909	632.537	69.2659
633.019	78.8727	633.019	84.6057	633.019	79.4667	633.019	69.2714
633.501	78.898	633.501	84.5977	633.501	79.4446	633.501	69.2776
633.984	78.9268	633.984	84.6101	633.984	79.4317	633.984	69.2843
634.466	78.9587	634.466	84.6436	634.466	79.4328	634.466	69.2914
634.948	78.9917	634.948	84.6934	634.948	79.449	634.948	69.2994
635.43	79.022	635.43	84.751	635.43	79.4768	635.43	69.3073
635.912	79.0463	635.912	84.8067	635.912	79.5103	635.912	69.3148
636.394	79.0631	636.394	84.8539	636.394	79.5437	636.394	69.3208
636.876	79.0735	636.876	84.8905	636.876	79.5736	636.876	69.3234
637.358	79.0808	637.358	84.9188	637.358	79.5994	637.358	69.3247
637.841	79.0883	637.841	84.9432	637.841	79.6227	637.841	69.3258
638.323	79.0977	638.323	84.9671	638.323	79.646	638.323	69.3278
638.805	79.1084	638.805	84.9918	638.805	79.6702	638.805	69.3331
639.287	79.118	639.287	85.0155	639.287	79.6953	639.287	69.3395
639.769	79.1239	639.769	85.0353	639.769	79.7198	639.769	69.3461
640.251	79.1258	640.251	85.049	640.251	79.7429	640.251	69.3519
640.733	79.1255	640.733	85.0569	640.733	79.7646	640.733	69.355
641.215	79.1271	641.215	85.0614	641.215	79.7865	641.215	69.3574
641.697	79.135	641.697	85.0661	641.697	79.8106	641.697	69.3603
642.179	79.1511	642.179	85.0729	642.179	79.8379	642.179	69.3648
642.662	79.1746	642.662	85.082	642.662	79.8675	642.662	69.3735
643.144	79.2015	643.144	85.0908	643.144	79.8967	643.144	69.3837
643.626	79.2273	643.626	85.0966	643.626	79.9224	643.626	69.3942
644.108	79.248	644.108	85.0977	644.108	79.9422	644.108	69.4039
644.59	79.2627	644.59	85.0957	644.59	79.9563	644.59	69.4107
645.072	79.273	645.072	85.0945	645.072	79.9672	645.072	69.4164
645.554	79.2823	645.554	85.0996	645.554	79.979	645.554	69.4217
646.036	79.2933	646.036	85.1154	646.036	79.9954	646.036	69.427
646.519	79.3071	646.519	85.1432	646.519	80.0181	646.519	69.4332
647.001	79.323	647.001	85.1809	647.001	80.0463	647.001	69.4396
647.483	79.3393	647.483	85.2241	647.483	80.0773	647.483	69.446
647.965	79.3549	647.965	85.2677	647.965	80.1078	647.965	69.4516
648.447	79.3697	648.447	85.3081	648.447	80.1359	648.447	69.4548
648.929	79.3852	648.929	85.3435	648.929	80.1619	648.929	69.458
649.411	79.4032	649.411	85.3745	649.411	80.188	649.411	69.462
649.893	79.4241	649.893	85.4023	649.893	80.2177	649.893	69.4697
650.375	79.4469	650.375	85.4284	650.375	80.2539	650.375	69.4864
650.858	79.4689	650.858	85.4537	650.858	80.2981	650.858	69.5057
651.34	79.4873	651.34	85.4792	651.34	80.3501	651.34	69.524
651.822	79.5008	651.822	85.5064	651.822	80.4078	651.822	69.5371
652.304	79.5105	652.304	85.5374	652.304	80.4682	652.304	69.5372
652.786	79.5193	652.786	85.5748	652.786	80.5283	652.786	69.5317
653.268	79.5309	653.268	85.6201	653.268	80.5849	653.268	69.5247
653.75	79.5483	653.75	85.673	653.75	80.6354	653.75	69.5184
654.232	79.5724	654.232	85.7311	654.232	80.6784	654.232	69.5178
654.715	79.6019	654.715	85.7907	654.715	80.7134	654.715	69.5193
655.197	79.6346	655.197	85.8475	655.197	80.7419	655.197	69.5211
655.679	79.6682	655.679	85.8992	655.679	80.7669	655.679	69.5227
656.161	79.7013	656.161	85.9451	656.161	80.7923	656.161	69.5226
656.643	79.7335	656.643	85.9865	656.643	80.822	656.643	69.5223
657.125	79.7652	657.125	86.0246	657.125	80.8579	657.125	69.5225
657.607	79.7961	657.607	86.0599	657.607	80.8995	657.607	69.5243
658.089	79.8255	658.089	86.0909	658.089	80.943	658.089	69.5294
658.572	79.8523	658.572	86.1146	658.572	80.9834	658.572	69.5358
659.054	79.8755	659.054	86.1278	659.054	81.0152	659.054	69.5424
659.536	79.8952	659.536	86.1288	659.536	81.035	659.536	69.548
660.018	79.9129	660.018	86.119	660.018	81.0427	660.018	69.55
660.5	79.931	660.5	86.1019	660.5	81.0414	660.5	69.5509
660.982	79.9518	660.982	86.0826	660.982	81.0363	660.982	69.5519
661.464	79.9761	661.464	86.0661	661.464	81.033	661.464	69.5543
661.946	80.0032	661.946	86.0563	661.946	81.0362	661.946	69.5609
662.428	80.0309	662.428	86.055	662.428	81.0485	662.428	69.5687
662.91	80.0564	662.91	86.0624	662.91	81.0703	662.91	69.5761
663.393	80.0771	663.393	86.0775	663.393	81.1004	663.393	69.5814
663.875	80.0914	663.875	86.0982	663.875	81.1369	663.875	69.5806
664.357	80.0985	664.357	86.1223	664.357	81.178	664.357	69.5778
664.839	80.0981	664.839	86.1472	664.839	81.2222	664.839	69.5751
665.321	80.0899	665.321	86.1708	665.321	81.2695	665.321	69.5743
665.803	80.0739	665.803	86.1918	665.803	81.3209	665.803	69.5792
666.285	80.0513	666.285	86.2103	666.285	81.378	666.285	69.5864
666.768	80.0258	666.768	86.2288	666.768	81.4427	666.768	69.5943
667.25	80.0069	667.25	86.2537	667.25	81.5152	667.25	69.6017
667.732	80.0082	667.732	86.2926	667.732	81.5904	667.732	69.6063
668.214	80.0396	668.214	86.3487	668.214	81.6577	668.214	69.6102
668.696	80.0973	668.696	86.4147	668.696	81.7055	668.696	69.6144
669.178	80.1636	669.178	86.4762	669.178	81.7292	669.178	69.6196
669.66	80.2207	669.66	86.5215	669.66	81.7329	669.66	69.6276
670.142	80.2595	670.142	86.5466	670.142	81.7246	670.142	69.6367
670.624	80.2802	670.624	86.554	670.624	81.7113	670.624	69.6462
671.106	80.2883	671.106	86.5494	671.106	81.6979	671.106	69.6555
671.589	80.291	671.589	86.5395	671.589	81.6884	671.589	69.6635
672.071	80.295	672.071	86.5301	672.071	81.685	672.071	69.6711
672.553	80.3049	672.553	86.5255	672.553	81.689	672.553	69.679
673.035	80.322	673.035	86.5273	673.035	81.7	673.035	69.687
673.517	80.3438	673.517	86.5336	673.517	81.7162	673.517	69.6952
673.999	80.3655	673.999	86.541	673.999	81.7347	673.999	69.7039
674.481	80.3824	674.481	86.5459	674.481	81.7528	674.481	69.7132
674.963	80.3923	674.963	86.5474	674.963	81.7692	674.963	69.7236
675.446	80.3964	675.446	86.5475	675.446	81.7832	675.446	69.7357
675.928	80.3982	675.928	86.5503	675.928	81.7952	675.928	69.7489
676.41	80.4017	676.41	86.5597	676.41	81.8055	676.41	69.7627
676.892	80.4095	676.892	86.5777	676.892	81.8144	676.892	69.7773
677.374	80.4213	677.374	86.6032	677.374	81.8218	677.374	69.7927
677.856	80.4347	677.856	86.6321	677.856	81.8278	677.856	69.8083
678.338	80.4458	678.338	86.6597	678.338	81.8337	678.338	69.8237
678.82	80.4525	678.82	86.6823	678.82	81.8411	678.82	69.8381
679.303	80.4543	679.303	86.6988	679.303	81.8524	679.303	69.8495
679.785	80.4533	679.785	86.7104	679.785	81.8692	679.785	69.8601
680.267	80.4528	680.267	86.719	680.267	81.8913	680.267	69.8708
680.749	80.456	680.749	86.7262	680.749	81.9169	680.749	69.8827
681.231	80.4648	681.231	86.7321	681.231	81.9429	681.231	69.8972
681.713	80.4792	681.713	86.7352	681.713	81.9667	681.713	69.9132
682.195	80.498	682.195	86.7336	682.195	81.987	682.195	69.9301
682.677	80.5192	682.677	86.7264	682.677	82.0049	682.677	69.9479
683.159	80.5404	683.159	86.7141	683.159	82.0226	683.159	69.9668
683.641	80.5589	683.641	86.6993	683.641	82.0429	683.641	69.9862
684.124	80.572	684.124	86.6853	684.124	82.0662	684.124	70.0062
684.606	80.577	684.606	86.6751	684.606	82.0913	684.606	70.026
685.088	80.5724	685.088	86.6704	685.088	82.1141	685.088	70.0446
685.57	80.558	685.57	86.6715	685.57	82.131	685.57	70.0631
686.052	80.5363	686.052	86.6776	686.052	82.1398	686.052	70.0822
686.534	80.5122	686.534	86.6876	686.534	82.1415	686.534	70.1023
687.016	80.4923	687.016	86.701	687.016	82.1404	687.016	70.1243
687.499	80.483	687.499	86.7178	687.499	82.1432	687.499	70.1476
687.981	80.4894	687.981	86.7386	687.981	82.1566	687.981	70.1718
688.463	80.5133	688.463	86.7642	688.463	82.1847	688.463	70.1963
688.945	80.5532	688.945	86.795	688.945	82.2279	688.945	70.2196
689.427	80.6049	689.427	86.8312	689.427	82.2822	689.427	70.2438
689.909	80.6637	689.909	86.8723	689.909	82.3419	689.909	70.2699
690.391	80.7249	690.391	86.9174	690.391	82.4005	690.391	70.2996
690.873	80.7844	690.873	86.9644	690.873	82.4528	690.873	70.3356
691.355	80.8393	691.355	87.0106	691.355	82.496	691.355	70.3752
691.837	80.8867	691.837	87.0526	691.837	82.5293	691.837	70.4166
692.32	80.9242	692.32	87.0877	692.32	82.5537	692.32	70.4589
692.802	80.9501	692.802	87.1148	692.802	82.5712	692.802	70.4998
693.284	80.9646	693.284	87.1347	693.284	82.5841	693.284	70.5411
693.766	80.9694	693.766	87.1509	693.766	82.5946	693.766	70.5836
694.248	80.9683	694.248	87.1676	694.248	82.6046	694.248	70.6269
694.73	80.9657	694.73	87.1886	694.73	82.6156	694.73	70.6704
695.212	80.9654	695.212	87.215	695.212	82.6284	695.212	70.7156
695.694	80.9694	695.694	87.2453	695.694	82.6438	695.694	70.7633
696.177	80.9781	696.177	87.276	696.177	82.6625	696.177	70.815
696.659	80.991	696.659	87.3038	696.659	82.6855	696.659	70.8736
697.141	81.0077	697.141	87.3276	697.141	82.7145	697.141	70.9362
697.623	81.0293	697.623	87.3499	697.623	82.7515	697.623	71.0013
698.105	81.0581	698.105	87.3754	698.105	82.7982	698.105	71.0672
698.587	81.0968	698.587	87.41	698.587	82.8552	698.587	71.1311
699.069	81.1465	699.069	87.4575	699.069	82.9212	699.069	71.1958
699.551	81.206	699.551	87.5173	699.551	82.9933	699.551	71.2628
700.034	81.2708	700.034	87.585	700.034	83.0671	700.034	71.3332
700.516	81.3351	700.516	87.6536	700.516	83.1387	700.516	71.4096
700.998	81.3932	700.998	87.7171	700.998	83.2062	700.998	71.4896
701.48	81.4421	701.48	87.7724	701.48	83.2699	701.48	71.5719
701.962	81.4822	701.962	87.8208	701.962	83.3328	701.962	71.6556
702.444	81.5168	702.444	87.8669	702.444	83.3984	702.444	71.7389
702.926	81.5514	702.926	87.9171	702.926	83.4701	702.926	71.8235
703.408	81.5908	703.408	87.9758	703.408	83.5489	703.408	71.9101
703.89	81.6384	703.89	88.0447	703.89	83.6334	703.89	71.9993
704.373	81.6949	704.373	88.1221	704.373	83.7199	704.373	72.0925
704.855	81.759	704.855	88.204	704.855	83.8042	704.855	72.1883
705.337	81.8286	705.337	88.2868	705.337	83.8833	705.337	72.2862
705.819	81.9012	705.819	88.368	705.819	83.9555	705.819	72.3854
706.301	81.9746	706.301	88.4474	706.301	84.0213	706.301	72.4847
706.783	82.047	706.783	88.5263	706.783	84.0821	706.783	72.5854
707.265	82.1163	707.265	88.6059	707.265	84.1397	707.265	72.6879
707.747	82.181	707.747	88.6868	707.747	84.1953	707.747	72.793
708.23	82.2399	708.23	88.7684	708.23	84.2493	708.23	72.9021
708.712	82.2932	708.712	88.8489	708.712	84.3021	708.712	73.0136
709.194	82.3422	709.194	88.9263	709.194	84.3539	709.194	73.1267
709.676	82.3894	709.676	88.9986	709.676	84.4054	709.676	73.2403
710.158	82.4372	710.158	89.0639	710.158	84.4578	710.158	73.3527
710.64	82.4871	710.64	89.121	710.64	84.5124	710.64	73.4657
711.122	82.5392	711.122	89.1693	711.122	84.5702	711.122	73.5801
711.604	82.5921	711.604	89.2093	711.604	84.6318	711.604	73.6971
712.086	82.6441	712.086	89.2434	712.086	84.6972	712.086	73.8189
712.568	82.6941	712.568	89.2761	712.568	84.7664	712.568	73.9429
713.051	82.7425	713.051	89.3128	713.051	84.8391	713.051	74.068
713.533	82.7905	713.533	89.3597	713.533	84.9147	713.533	74.1924
714.015	82.84	714.015	89.4206	714.015	84.9923	714.015	74.3129
714.497	82.8914	714.497	89.4962	714.497	85.0699	714.497	74.4329
714.979	82.9431	714.979	89.583	714.979	85.1451	714.979	74.5539
715.461	82.9918	715.461	89.6747	715.461	85.2154	715.461	74.6779
715.943	83.0337	715.943	89.7643	715.943	85.2789	715.943	74.8094
716.426	83.066	716.426	89.8458	716.426	85.3351	716.426	74.9436
716.908	83.0884	716.908	89.9168	716.908	85.3848	716.908	75.0778
717.39	83.1035	717.39	89.9783	717.39	85.4302	717.39	75.2097
717.872	83.1164	717.872	90.0336	717.872	85.4737	717.872	75.3342
718.354	83.1331	718.354	90.0871	718.354	85.5178	718.354	75.4559
718.836	83.1588	718.836	90.142	718.836	85.564	718.836	75.5772
719.318	83.1971	719.318	90.2005	719.318	85.6131	719.318	75.6997
719.8	83.2494	719.8	90.2631	719.8	85.6656	719.8	75.8268
720.282	83.3144	720.282	90.3299	720.282	85.7216	720.282	75.9555
720.764	83.3898	720.764	90.4005	720.764	85.7815	720.764	76.0839
721.247	83.4724	721.247	90.4749	721.247	85.8455	721.247	76.211
721.729	83.558	721.729	90.5522	721.729	85.9129	721.729	76.3346
722.211	83.6425	722.211	90.6304	722.211	85.9826	722.211	76.4565
722.693	83.7217	722.693	90.7064	722.693	86.0524	722.693	76.5776
723.175	83.7922	723.175	90.7767	723.175	86.1197	723.175	76.6989
723.657	83.8526	723.657	90.839	723.657	86.1829	723.657	76.8225
724.139	83.9036	724.139	90.893	724.139	86.2413	724.139	76.9457
724.621	83.949	724.621	90.9416	724.621	86.2961	724.621	77.0676
725.104	83.9939	725.104	90.9897	725.104	86.3503	725.104	77.1856
725.586	84.0439	725.586	91.0427	725.586	86.4072	725.586	77.2949
726.068	84.1031	726.068	91.1044	726.068	86.4706	726.068	77.4013
726.55	84.1727	726.55	91.1758	726.55	86.5429	726.55	77.5076
727.032	84.2506	727.032	91.2547	727.032	86.6251	727.032	77.6177
727.514	84.3326	727.514	91.3371	727.514	86.7163	727.514	77.7387
727.996	84.4138	727.996	91.419	727.996	86.8142	727.996	77.8635
728.478	84.4897	728.478	91.4982	728.478	86.9153	728.478	77.9881
728.961	84.5574	728.961	91.5743	728.961	87.0147	728.961	78.1098
729.443	84.616	729.443	91.6486	729.443	87.1082	729.443	78.2226
729.925	84.6658	729.925	91.7223	729.925	87.1917	729.925	78.3315
730.407	84.7084	730.407	91.7963	730.407	87.2629	730.407	78.4391
730.889	84.7462	730.889	91.8696	730.889	87.3215	730.889	78.5466
731.371	84.782	731.371	91.9408	731.371	87.37	731.371	78.6571
731.853	84.8193	731.853	92.0089	731.853	87.4124	731.853	78.7678
732.335	84.8615	732.335	92.0743	732.335	87.4533	732.335	78.8774
732.817	84.9119	732.817	92.1394	732.817	87.4972	732.817	78.985
733.3	84.9724	733.3	92.2078	733.3	87.5464	733.3	79.0887
733.782	85.0434	733.782	92.2829	733.782	87.6017	733.782	79.1902
734.264	85.1232	734.264	92.3672	734.264	87.6621	734.264	79.2905
734.746	85.209	734.746	92.461	734.746	87.7259	734.746	79.39
735.228	85.2972	735.228	92.5624	735.228	87.7913	735.228	79.4897
735.71	85.3846	735.71	92.6679	735.71	87.8567	735.71	79.5889
736.192	85.469	736.192	92.7736	736.192	87.9211	736.192	79.6872
736.674	85.549	736.674	92.8756	736.674	87.9837	736.674	79.7845
737.157	85.6238	737.157	92.9711	737.157	88.0435	737.157	79.8806
737.639	85.6929	737.639	93.0584	737.639	88.1	737.639	79.9755
738.121	85.7562	738.121	93.1371	738.121	88.1536	738.121	80.0696
738.603	85.814	738.603	93.2083	738.603	88.2059	738.603	80.1624
739.085	85.867	739.085	93.2735	739.085	88.2597	739.085	80.2526
739.567	85.9171	739.567	93.3344	739.567	88.3185	739.567	80.3422
740.049	85.9661	740.049	93.3924	740.049	88.3844	740.049	80.4315
740.531	86.0156	740.531	93.4477	740.531	88.4573	740.531	80.5234
741.013	86.0661	741.013	93.4993	741.013	88.5342	741.013	80.6231
741.495	86.1172	741.495	93.5461	741.495	88.6097	741.495	80.7237
741.978	86.1679	741.978	93.5872	741.978	88.678	741.978	80.8218
742.46	86.2174	742.46	93.6234	742.46	88.7354	742.46	80.9122
742.942	86.2659	742.942	93.6577	742.942	88.7815	742.942	80.9855
743.424	86.315	743.424	93.6943	743.424	88.8197	743.424	81.0513
743.906	86.367	743.906	93.7382	743.906	88.8558	743.906	81.1148
744.388	86.4235	744.388	93.7925	744.388	88.8954	744.388	81.1794
744.87	86.4844	744.87	93.8578	744.87	88.942	744.87	81.252
745.352	86.5474	745.352	93.9317	745.352	88.9955	745.352	81.3275
745.835	86.6091	745.835	94.0098	745.835	89.0525	745.835	81.4033
746.317	86.6658	746.317	94.087	746.317	89.108	746.317	81.4799
746.799	86.7153	746.799	94.1599	746.799	89.1576	746.799	81.5575
747.281	86.7583	747.281	94.2274	747.281	89.1988	747.281	81.6345
747.763	86.7981	747.763	94.2905	747.763	89.232	747.763	81.71
748.245	86.8391	748.245	94.3513	748.245	89.2593	748.245	81.7815
748.727	86.8851	748.727	94.4111	748.727	89.2842	748.727	81.8451
749.209	86.9382	749.209	94.4702	749.209	89.3099	749.209	81.9049
749.692	86.9976	749.692	94.527	749.692	89.339	749.692	81.9632
750.174	87.0604	750.174	94.5798	750.174	89.3733	750.174	82.0216
750.656	87.1228	750.656	94.6274	750.656	89.4143	750.656	82.0837
751.138	87.1814	751.138	94.6703	751.138	89.4624	751.138	82.1466
751.62	87.234	751.62	94.7105	751.62	89.5174	751.62	82.2087
752.102	87.2799	752.102	94.751	752.102	89.5779	752.102	82.2689
752.584	87.3194	752.584	94.7942	752.584	89.6408	752.584	82.3252
753.066	87.3533	753.066	94.8414	753.066	89.7022	753.066	82.3797
753.548	87.3831	753.548	94.8927	753.548	89.7584	753.548	82.4334
754.031	87.4105	754.031	94.9473	754.031	89.8072	754.031	82.4874
754.513	87.4374	754.513	95.004	754.513	89.8484	754.513	82.5439
754.995	87.4665	754.995	95.0619	754.995	89.8841	754.995	82.6007
755.477	87.4995	755.477	95.1204	755.477	89.917	755.477	82.6566
755.959	87.5375	755.959	95.178	755.959	89.9491	755.959	82.7101
756.441	87.5798	756.441	95.2328	756.441	89.9806	756.441	82.758
756.923	87.6238	756.923	95.2825	756.923	90.0098	756.923	82.804
757.405	87.6664	757.405	95.3248	757.405	90.0341	757.405	82.8498
757.888	87.7049	757.888	95.3593	757.888	90.0519	757.888	82.8976
758.37	87.7384	758.37	95.3872	758.37	90.0642	758.37	82.9518
758.852	87.768	758.852	95.412	758.852	90.0751	758.852	83.0081
759.334	87.7963	759.334	95.4377	759.334	90.09	759.334	83.064
759.816	87.8261	759.816	95.4672	759.816	90.1144	759.816	83.1179
760.298	87.8592	760.298	95.5017	760.298	90.1513	760.298	83.166
760.78	87.8952	760.78	95.5397	760.78	90.1997	760.78	83.2116
761.262	87.9317	761.262	95.5785	761.262	90.2551	761.262	83.2562
761.744	87.9658	761.744	95.6157	761.744	90.3111	761.744	83.3009
762.227	87.995	762.227	95.6502	762.227	90.3616	762.227	83.3477
762.709	88.0187	762.709	95.6835	762.709	90.403	762.709	83.3949
763.191	88.0383	763.191	95.7181	763.191	90.4346	763.191	83.4416
763.673	88.0563	763.673	95.7561	763.673	90.4584	763.673	83.4871
764.155	88.0757	764.155	95.7983	764.155	90.4783	764.155	83.5297
764.637	88.0987	764.637	95.8432	764.637	90.4981	764.637	83.5713
765.119	88.1266	765.119	95.8883	765.119	90.5208	765.119	83.6126
765.601	88.1596	765.601	95.9314	765.601	90.5483	765.601	83.6548
766.083	88.1979	766.083	95.9725	766.083	90.5816	766.083	83.7006
766.566	88.2414	766.566	96.0139	766.566	90.6211	766.566	83.7471
767.048	88.29	767.048	96.0597	767.048	90.6666	767.048	83.7928
767.53	88.3431	767.53	96.1131	767.53	90.7174	767.53	83.836
768.012	88.399	768.012	96.175	768.012	90.7719	768.012	83.8731
768.494	88.4549	768.494	96.2428	768.494	90.8279	768.494	83.9078
768.976	88.5076	768.976	96.3112	768.976	90.883	768.976	83.9419
769.458	88.5544	769.458	96.3737	769.458	90.9355	769.458	83.9772
769.94	88.5937	769.94	96.4251	769.94	90.9842	769.94	84.0171
770.423	88.626	770.423	96.4637	770.423	91.0293	770.423	84.0586
770.905	88.6534	770.905	96.4906	770.905	91.0714	770.905	84.1
771.387	88.6784	771.387	96.5093	771.387	91.1104	771.387	84.1402
771.869	88.703	771.869	96.5234	771.869	91.1458	771.869	84.177
772.351	88.7281	772.351	96.5358	772.351	91.1761	772.351	84.2126
772.833	88.754	772.833	96.5481	772.833	91.2	772.833	84.2479
773.315	88.7801	773.315	96.5613	773.315	91.2174	773.315	84.2839
773.797	88.8064	773.797	96.5767	773.797	91.2301	773.797	84.3223
774.279	88.8333	774.279	96.5964	774.279	91.2415	774.279	84.3614
774.762	88.8614	774.762	96.6228	774.762	91.2555	774.762	84.4004
775.244	88.8907	775.244	96.6576	775.244	91.2752	775.244	84.4385
775.726	88.9202	775.726	96.7002	775.726	91.3011	775.726	84.4741
776.208	88.9477	776.208	96.7475	776.208	91.3313	776.208	84.5089
776.69	88.971	776.69	96.7943	776.69	91.3619	776.69	84.5435
777.172	88.9888	777.172	96.8358	777.172	91.3892	777.172	84.5786
777.654	89.0023	777.654	96.8695	777.654	91.4114	777.654	84.6155
778.136	89.0152	778.136	96.8964	778.136	91.4301	778.136	84.6531
778.619	89.0329	778.619	96.9209	778.619	91.4493	778.619	84.6908
779.101	89.0607	779.101	96.9491	779.101	91.4747	779.101	84.7283
779.583	89.1021	779.583	96.9864	779.583	91.5111	779.583	84.7648
780.065	89.1574	780.065	97.0345	780.065	91.5604	780.065	84.8011
780.547	89.2227	780.547	97.0918	780.547	91.6202	780.547	84.8372
781.029	89.2916	781.029	97.1528	781.029	91.6851	781.029	84.8735
781.511	89.3572	781.511	97.2111	781.511	91.7477	781.511	84.9107
781.993	89.4126	781.993	97.2608	781.993	91.8004	781.993	84.9479
782.476	89.4537	782.476	97.2982	782.476	91.8383	782.476	84.9847
782.958	89.479	782.958	97.3226	782.958	91.8596	782.958	85.0205
783.44	89.4898	783.44	97.3352	783.44	91.8662	783.44	85.054
783.922	89.4901	783.922	97.3388	783.922	91.8628	783.922	85.0866
784.404	89.4853	784.404	97.3367	784.404	91.8554	784.404	85.1191
784.886	89.482	784.886	97.3326	784.886	91.8501	784.886	85.1523
785.368	89.4863	785.368	97.3306	785.368	91.8516	785.368	85.1876
785.85	89.5031	785.85	97.3349	785.85	91.8624	785.85	85.2237
786.332	89.5352	786.332	97.35	786.332	91.8829	786.332	85.26
786.814	89.5821	786.814	97.3794	786.814	91.9117	786.814	85.296
787.297	89.6402	787.297	97.4244	787.297	91.9464	787.297	85.3306
787.779	89.7035	787.779	97.4833	787.779	91.9846	787.779	85.3649
788.261	89.7653	788.261	97.5517	788.261	92.0242	788.261	85.3992
788.743	89.8194	788.743	97.6227	788.743	92.0635	788.743	85.4344
789.225	89.8619	789.225	97.6889	789.225	92.1012	789.225	85.4723
789.707	89.8921	789.707	97.7446	789.707	92.1359	789.707	85.5106
790.189	89.9114	790.189	97.7868	790.189	92.1657	790.189	85.5479
790.671	89.9232	790.671	97.816	790.671	92.1888	790.671	85.5827
791.154	89.9312	791.154	97.8358	791.154	92.2044	791.154	85.6125
791.636	89.9388	791.636	97.8517	791.636	92.2132	791.636	85.6394
792.118	89.9486	792.118	97.8691	792.118	92.2181	792.118	85.665
792.6	89.962	792.6	97.8918	792.6	92.2238	792.6	85.6889
793.082	89.9791	793.082	97.9205	793.082	92.235	793.082	85.7107
793.564	89.9992	793.564	97.9525	793.564	92.2548	793.564	85.7322
794.046	90.0201	794.046	97.9826	794.046	92.2834	794.046	85.7542
794.528	90.039	794.528	98.004	794.528	92.3171	794.528	85.7793
795.01	90.0526	795.01	98.0116	795.01	92.3501	795.01	85.8115
795.493	90.0588	795.493	98.0034	795.493	92.3759	795.493	85.8464
795.975	90.0574	795.975	97.9819	795.975	92.3902	795.975	85.8819
796.457	90.0505	796.457	97.9539	796.457	92.3924	796.457	85.9158
796.939	90.0423	796.939	97.9288	796.939	92.3855	796.939	85.9445
797.421	90.0378	797.421	97.9158	797.421	92.3749	797.421	85.9712
797.903	90.0404	797.903	97.9202	797.903	92.3654	797.903	85.9975
798.385	90.0512	798.385	97.943	798.385	92.3603	798.385	86.0242
798.867	90.068	798.867	97.9799	798.867	92.3601	798.867	86.0533
799.35	90.0867	799.35	98.0233	799.35	92.3634	799.35	86.0832
799.832	90.1027	799.832	98.0652	799.832	92.3684	799.832	86.1129
800.314	90.113	800.314	98.1	800.314	92.3744	800.314	86.1422
800.796	90.1175	800.796	98.1258	800.796	92.3827	800.796	86.17
801.278	90.1184	801.278	98.1441	801.278	92.3956	801.278	86.1971
801.76	90.1189	801.76	98.1579	801.76	92.4148	801.76	86.224
802.242	90.1212	802.242	98.1698	802.242	92.44	802.242	86.2511
802.724	90.1258	802.724	98.1805	802.724	92.4687	802.724	86.2799
803.207	90.1311	803.207	98.1891	803.207	92.4966	803.207	86.3085
803.689	90.1347	803.689	98.1941	803.689	92.5197	803.689	86.3365
804.171	90.1352	804.171	98.1954	804.171	92.5359	804.171	86.3613
804.653	90.1337	804.653	98.1951	804.653	92.5459	804.653	86.3785
805.135	90.1338	805.135	98.1975	805.135	92.5529	805.135	86.3939
805.617	90.1405	805.617	98.2073	805.617	92.561	805.617	86.4107
806.099	90.1585	806.099	98.2276	806.099	92.5729	806.099	86.4333
806.581	90.19	806.581	98.2581	806.581	92.5895	806.581	86.4703
807.063	90.2338	807.063	98.2952	807.063	92.609	807.063	86.5129
807.545	90.2853	807.545	98.3321	807.545	92.6282	807.545	86.5566
808.028	90.3372	808.028	98.3619	808.028	92.6438	808.028	86.5978
808.51	90.3825	808.51	98.3788	808.51	92.6538	808.51	86.6298
808.992	90.4152	808.992	98.3804	808.992	92.6578	808.992	86.658
809.474	90.4318	809.474	98.3671	809.474	92.657	809.474	86.6853
809.956	90.4318	809.956	98.3417	809.956	92.6529	809.956	86.7125
810.438	90.418	810.438	98.3085	810.438	92.6472	810.438	86.7419
810.92	90.3952	810.92	98.2721	810.92	92.6415	810.92	86.7719
811.403	90.3692	811.403	98.2365	811.403	92.6371	811.403	86.8014
811.885	90.3458	811.885	98.2054	811.885	92.6353	811.885	86.8304
812.367	90.3295	812.367	98.182	812.367	92.6376	812.367	86.8588
812.849	90.3219	812.849	98.1683	812.849	92.6442	812.849	86.8863
813.331	90.322	813.331	98.1655	813.331	92.6547	813.331	86.913
813.813	90.3263	813.813	98.1732	813.813	92.6667	813.813	86.9385
814.295	90.3307	814.295	98.1898	814.295	92.6771	814.295	86.9621
814.777	90.3317	814.777	98.2119	814.777	92.6829	814.777	86.9846
815.259	90.3282	815.259	98.2363	815.259	92.6824	815.259	87.0062
815.742	90.3221	815.742	98.2601	815.742	92.6764	815.742	87.0274
816.224	90.3173	816.224	98.2816	816.224	92.6682	816.224	87.0489
816.706	90.3178	816.706	98.3002	816.706	92.6619	816.706	87.0699
817.188	90.3263	817.188	98.3165	817.188	92.6614	817.188	87.0902
817.67	90.3418	817.67	98.3308	817.67	92.6683	817.67	87.109
818.152	90.3611	818.152	98.3434	818.152	92.6817	818.152	87.125
818.634	90.3785	818.634	98.3542	818.634	92.6985	818.634	87.1399
819.116	90.3893	819.116	98.3629	819.116	92.7144	819.116	87.1545
819.598	90.3913	819.598	98.3692	819.598	92.7265	819.598	87.1707
820.081	90.3856	820.081	98.373	820.081	92.7332	820.081	87.192
820.563	90.3762	820.563	98.3739	820.563	92.7345	820.563	87.2141
821.045	90.3674	821.045	98.3713	821.045	92.7319	821.045	87.2348
821.527	90.363	821.527	98.3644	821.527	92.7267	821.527	87.2508
822.009	90.3644	822.009	98.3525	822.009	92.7203	822.009	87.2565
822.491	90.3706	822.491	98.3359	822.491	92.7135	822.491	87.2576
822.973	90.3794	822.973	98.317	822.973	92.7073	822.973	87.2575
823.455	90.3885	823.455	98.2996	823.455	92.7033	823.455	87.2583
823.938	90.397	823.938	98.2885	823.938	92.7032	823.938	87.2642
824.42	90.4049	824.42	98.2874	824.42	92.7083	824.42	87.2722
824.902	90.4126	824.902	98.2976	824.902	92.7184	824.902	87.2806
825.384	90.4199	825.384	98.3166	825.384	92.7311	825.384	87.2894
825.866	90.4258	825.866	98.3386	825.866	92.7425	825.866	87.298
826.348	90.4285	826.348	98.3564	826.348	92.7487	826.348	87.3064
826.83	90.4268	826.83	98.3639	826.83	92.7475	826.83	87.3149
827.312	90.4206	827.312	98.3579	827.312	92.7397	827.312	87.3229
827.794	90.4122	827.794	98.3398	827.794	92.7293	827.794	87.3298
828.277	90.4048	828.277	98.3144	828.277	92.7223	828.277	87.3364
828.759	90.4025	828.759	98.2881	828.759	92.7243	828.759	87.3427
829.241	90.4077	829.241	98.2663	829.241	92.7383	829.241	87.349
829.723	90.4211	829.723	98.2524	829.723	92.7637	829.723	87.3555
830.205	90.4417	830.205	98.2471	830.205	92.7965	830.205	87.3622
830.687	90.4671	830.687	98.2489	830.687	92.8311	830.687	87.3689
831.169	90.4951	831.169	98.2562	831.169	92.8622	831.169	87.3757
831.651	90.5244	831.651	98.2682	831.651	92.8872	831.651	87.3825
832.134	90.5545	832.134	98.2853	832.134	92.9059	832.134	87.3896
832.616	90.5858	832.616	98.309	832.616	92.9206	832.616	87.397
833.098	90.6187	833.098	98.3405	833.098	92.9342	833.098	87.4051
833.58	90.6529	833.58	98.3801	833.58	92.9494	833.58	87.4142
834.062	90.6882	834.062	98.4263	834.062	92.9673	834.062	87.4241
834.544	90.724	834.544	98.4768	834.544	92.9882	834.544	87.4344
835.026	90.7599	835.026	98.5282	835.026	93.0114	835.026	87.4453
835.508	90.7954	835.508	98.5771	835.508	93.0363	835.508	87.4567
835.99	90.8294	835.99	98.6206	835.99	93.0621	835.99	87.4685
836.472	90.8595	836.472	98.6555	836.472	93.0879	836.472	87.4806
836.955	90.8828	836.955	98.6791	836.955	93.1124	836.955	87.4928
837.437	90.8964	837.437	98.6894	837.437	93.1338	837.437	87.5048
837.919	90.8989	837.919	98.686	837.919	93.1505	837.919	87.5168
838.401	90.8921	838.401	98.6708	838.401	93.1613	838.401	87.529
838.883	90.8808	838.883	98.648	838.883	93.1667	838.883	87.5414
839.365	90.8722	839.365	98.6239	839.365	93.1683	839.365	87.5543
839.847	90.8728	839.847	98.6047	839.847	93.1683	839.847	87.5674
840.33	90.8863	840.33	98.5953	840.33	93.1685	840.33	87.5806
840.812	90.9116	840.812	98.5978	840.812	93.1693	840.812	87.5938
841.294	90.9432	841.294	98.6107	841.294	93.1699	841.294	87.6073
841.776	90.9729	841.776	98.6304	841.776	93.1684	841.776	87.6207
842.258	90.9928	842.258	98.6523	842.258	93.1628	842.258	87.6339
842.74	90.9988	842.74	98.673	842.74	93.1523	842.74	87.6465
843.222	90.9915	843.222	98.6909	843.222	93.1376	843.222	87.6579
843.704	90.9758	843.704	98.7057	843.704	93.1202	843.704	87.6688
844.186	90.9581	844.186	98.718	844.186	93.1021	844.186	87.6795
844.669	90.9443	844.669	98.7272	844.669	93.0846	844.669	87.6904
845.151	90.9373	845.151	98.7315	845.151	93.0684	845.151	87.7017
845.633	90.9367	845.633	98.7285	845.633	93.0536	845.633	87.7133
846.115	90.9401	846.115	98.7156	846.115	93.0409	846.115	87.7252
846.597	90.9448	846.597	98.6926	846.597	93.0322	846.597	87.7377
847.079	90.9499	847.079	98.6609	847.079	93.0302	847.079	87.7512
847.561	90.9563	847.561	98.6243	847.561	93.0379	847.561	87.7651
848.043	90.9664	848.043	98.5867	848.043	93.0566	848.043	87.7791
848.525	90.9818	848.525	98.5511	848.525	93.0847	848.525	87.793
849.008	91.0022	849.008	98.518	849.008	93.1166	849.008	87.8061
849.49	91.0247	849.49	98.4865	849.49	93.1447	849.49	87.8189
849.972	91.0446	849.972	98.4541	849.972	93.1602	849.972	87.8314
850.454	91.0565	850.454	98.4201	850.454	93.1565	850.454	87.8436
850.936	91.0573	850.936	98.3855	850.936	93.131	850.936	87.8555
851.418	91.0467	851.418	98.3545	851.418	93.0864	851.418	87.867
851.9	91.028	851.9	98.3334	851.9	93.0302	851.9	87.8783
852.382	91.007	852.382	98.3281	852.382	92.972	852.382	87.8891
852.865	90.9917	852.865	98.3428	852.865	92.923	852.865	87.8992
853.347	90.9892	853.347	98.3785	853.347	92.8916	853.347	87.909
853.829	91.0042	853.829	98.4323	853.829	92.8825	853.829	87.9187
854.311	91.0384	854.311	98.4986	854.311	92.896	854.311	87.9287
854.793	91.0894	854.793	98.5705	854.793	92.9286	854.793	87.9393
855.275	91.1516	855.275	98.6419	855.275	92.9739	855.275	87.9503
855.757	91.2166	855.757	98.7079	855.757	93.0248	855.757	87.9613
856.239	91.2764	856.239	98.7664	856.239	93.075	856.239	87.9722
856.721	91.3247	856.721	98.8174	856.721	93.1206	856.721	87.9827
857.204	91.3587	857.204	98.8629	857.204	93.1607	857.204	87.9931
857.686	91.3804	857.686	98.9055	857.686	93.1971	857.686	88.0035
858.168	91.3954	858.168	98.9479	858.168	93.2333	858.168	88.0141
858.65	91.4107	858.65	98.9916	858.65	93.2731	858.65	88.0251
859.132	91.4322	859.132	99.0362	859.132	93.3183	859.132	88.0362
859.614	91.4621	859.614	99.0797	859.614	93.3686	859.614	88.0474
860.096	91.4984	860.096	99.1186	860.096	93.421	860.096	88.0582
860.578	91.5353	860.578	99.1494	860.578	93.4713	860.578	88.0683
861.061	91.5655	861.061	99.1696	861.061	93.5154	861.061	88.0782
861.543	91.5831	861.543	99.1786	861.543	93.5503	861.543	88.0882
862.025	91.5855	862.025	99.1779	862.025	93.5758	862.025	88.0984
862.507	91.5738	862.507	99.171	862.507	93.593	862.507	88.109
862.989	91.5524	862.989	99.1615	862.989	93.6042	862.989	88.1201
863.471	91.5269	863.471	99.153	863.471	93.6118	863.471	88.1317
863.953	91.5026	863.953	99.1481	863.953	93.6177	863.953	88.1442
864.435	91.4835	864.435	99.148	864.435	93.6231	864.435	88.1582
864.918	91.4717	864.918	99.1532	864.918	93.6295	864.918	88.1731
865.399	91.4683	865.399	99.1638	865.399	93.6385	865.399	88.1883
865.882	91.4735	865.882	99.1796	865.882	93.6521	865.882	88.2036
866.364	91.4866	866.364	99.1999	866.364	93.6719	866.364	88.2185
866.846	91.5058	866.846	99.2235	866.846	93.698	866.846	88.2332
867.328	91.5276	867.328	99.248	867.328	93.7288	867.328	88.2479
867.81	91.547	867.81	99.27	867.81	93.7607	867.81	88.2623
868.292	91.5581	868.292	99.2863	868.292	93.7891	868.292	88.2762
868.774	91.5563	868.774	99.2946	868.774	93.8104	868.774	88.2898
869.256	91.539	869.256	99.2939	869.256	93.8227	869.256	88.3035
869.739	91.5076	869.739	99.2854	869.739	93.8266	869.739	88.3175
870.221	91.4667	870.221	99.2716	870.221	93.8246	870.221	88.3323
870.703	91.4231	870.703	99.2554	870.703	93.8195	870.703	88.3474
871.185	91.3835	871.185	99.2389	871.185	93.8133	871.185	88.3627
871.667	91.3532	871.667	99.2231	871.667	93.8061	871.667	88.3782
872.149	91.3352	872.149	99.208	872.149	93.7967	872.149	88.3937
872.631	91.3297	872.631	99.1931	872.631	93.7837	872.631	88.4092
873.113	91.3358	873.113	99.1783	873.113	93.7663	873.113	88.4249
873.596	91.3512	873.596	99.1646	873.596	93.7458	873.596	88.4409
874.078	91.3739	874.078	99.1534	874.078	93.7248	874.078	88.4571
874.56	91.4014	874.56	99.1463	874.56	93.7066	874.56	88.4735
875.042	91.4305	875.042	99.1445	875.042	93.6938	875.042	88.49
875.524	91.4579	875.524	99.1482	875.524	93.6877	875.524	88.5065
876.006	91.4804	876.006	99.1565	876.006	93.6877	876.006	88.5231
876.488	91.496	876.488	99.1683	876.488	93.6926	876.488	88.5397
876.97	91.505	876.97	99.1822	876.97	93.7013	876.97	88.5562
877.452	91.5104	877.452	99.197	877.452	93.7136	877.452	88.5727
877.935	91.5164	877.935	99.2118	877.935	93.7302	877.935	88.5889
878.417	91.5268	878.417	99.2253	878.417	93.7515	878.417	88.6051
878.899	91.5438	878.899	99.2357	878.899	93.7769	878.899	88.6212
879.381	91.5662	879.381	99.2411	879.381	93.8043	879.381	88.6372
879.863	91.5901	879.863	99.2398	879.863	93.8297	879.863	88.6529
880.345	91.61	880.345	99.2311	880.345	93.8481	880.345	88.6686
880.827	91.6216	880.827	99.2159	880.827	93.856	880.827	88.6845
881.309	91.6228	881.309	99.1964	881.309	93.8515	881.309	88.7009
881.792	91.6148	881.792	99.176	881.792	93.8354	881.792	88.7183
882.274	91.6012	882.274	99.1576	882.274	93.8113	882.274	88.7363
882.756	91.5868	882.756	99.1439	882.756	93.784	882.756	88.7545
883.238	91.576	883.238	99.1364	883.238	93.7591	883.238	88.7728
883.72	91.5714	883.72	99.1355	883.72	93.7414	883.72	88.7909
884.202	91.5738	884.202	99.1415	884.202	93.7343	884.202	88.8088
884.684	91.5824	884.684	99.1539	884.684	93.7396	884.684	88.8268
885.166	91.5961	885.166	99.1722	885.166	93.7571	885.166	88.8446
885.648	91.6133	885.648	99.1953	885.648	93.7848	885.648	88.8619
886.131	91.6325	886.131	99.221	886.131	93.8191	886.131	88.8792
886.613	91.6519	886.613	99.2462	886.613	93.8558	886.613	88.8968
887.095	91.6692	887.095	99.2673	887.095	93.8897	887.095	88.915
887.577	91.6819	887.577	99.2811	887.577	93.9166	887.577	88.9346
888.059	91.6878	888.059	99.2861	888.059	93.9338	888.059	88.9549
888.541	91.6861	888.541	99.2823	888.541	93.9404	888.541	88.9755
889.023	91.6772	889.023	99.2713	889.023	93.9375	889.023	88.9964
889.505	91.6633	889.505	99.2555	889.505	93.9272	889.505	89.0174
889.987	91.6475	889.987	99.2373	889.987	93.912	889.987	89.0385
890.47	91.6328	890.47	99.2181	890.47	93.8938	890.47	89.0596
890.952	91.6216	890.952	99.199	890.952	93.874	890.952	89.0804
891.434	91.6156	891.434	99.1814	891.434	93.8539	891.434	89.1004
891.916	91.6153	891.916	99.1674	891.916	93.8351	891.916	89.1201
892.398	91.621	892.398	99.1603	892.398	93.8199	892.398	89.1399
892.88	91.6321	892.88	99.1633	892.88	93.8108	892.88	89.1599
893.362	91.6477	893.362	99.1783	893.362	93.81	893.362	89.1807
893.845	91.6663	893.845	99.2042	893.845	93.8182	893.845	89.2019
894.327	91.6851	894.327	99.2366	894.327	93.834	894.327	89.2231
894.809	91.7013	894.809	99.2688	894.809	93.8544	894.809	89.2443
895.291	91.7121	895.291	99.2926	895.291	93.8751	895.291	89.2654
895.773	91.7163	895.773	99.302	895.773	93.8925	895.773	89.2863
896.255	91.7145	896.255	99.2946	896.255	93.905	896.255	89.3069
896.737	91.7094	896.737	99.2723	896.737	93.9129	896.737	89.3268
897.219	91.7043	897.219	99.2402	897.219	93.9186	897.219	89.3452
897.701	91.7021	897.701	99.2048	897.701	93.9247	897.701	89.363
898.183	91.7038	898.183	99.172	898.183	93.9331	898.183	89.3806
898.666	91.7079	898.666	99.1451	898.666	93.9436	898.666	89.3982
899.148	91.7109	899.148	99.1246	899.148	93.9541	899.148	89.4165
899.63	91.7089	899.63	99.1091	899.63	93.961	899.63	89.4349
900.112	91.6987	900.112	99.0964	900.112	93.9611	900.112	89.4535
900.594	91.6795	900.594	99.0841	900.594	93.9519	900.594	89.4724
901.076	91.6528	901.076	99.071	901.076	93.9329	901.076	89.4918
901.558	91.6217	901.558	99.0564	901.558	93.9057	901.558	89.5114
902.04	91.59	902.04	99.0404	902.04	93.8732	902.04	89.5307
902.523	91.5612	902.523	99.0233	902.523	93.8391	902.523	89.5494
903.005	91.5374	903.005	99.0057	903.005	93.8072	903.005	89.5667
903.487	91.5197	903.487	98.9883	903.487	93.781	903.487	89.5833
903.969	91.5082	903.969	98.9721	903.969	93.7625	903.969	89.5995
904.451	91.5025	904.451	98.9581	904.451	93.7527	904.451	89.6153
904.933	91.5018	904.933	98.9466	904.933	93.7505	904.933	89.631
905.415	91.5044	905.415	98.9374	905.415	93.7538	905.415	89.6465
905.897	91.5081	905.897	98.9294	905.897	93.7595	905.897	89.662
906.38	91.5101	906.38	98.9209	906.38	93.7636	906.38	89.6778
906.862	91.5075	906.862	98.9108	906.862	93.7634	906.862	89.6944
907.344	91.4982	907.344	98.8989	907.344	93.7572	907.344	89.7113
907.826	91.4819	907.826	98.8859	907.826	93.7449	907.826	89.7282
908.308	91.4599	908.308	98.8731	908.308	93.7279	908.308	89.7448
908.79	91.435	908.79	98.8619	908.79	93.7079	908.79	89.7604
909.272	91.4108	909.272	98.8522	909.272	93.687	909.272	89.7758
909.754	91.3906	909.754	98.8431	909.754	93.6662	909.754	89.7913
910.236	91.3768	910.236	98.8326	910.236	93.6463	910.236	89.8076
910.718	91.3704	910.718	98.8189	910.718	93.6276	910.718	89.8259
911.201	91.3712	911.201	98.8015	911.201	93.6102	911.201	89.8447
911.683	91.3781	911.683	98.7816	911.683	93.5946	911.683	89.8634
912.165	91.389	912.165	98.7615	912.165	93.5815	912.165	89.8812
912.647	91.4014	912.647	98.7434	912.647	93.571	912.647	89.8967
913.129	91.412	913.129	98.7284	913.129	93.5629	913.129	89.9112
913.611	91.4175	913.611	98.7157	913.611	93.5565	913.611	89.9251
914.093	91.4149	914.093	98.7028	914.093	93.551	914.093	89.9386
914.576	91.4024	914.576	98.6865	914.576	93.5457	914.576	89.9521
915.058	91.38	915.058	98.6645	915.058	93.5408	915.058	89.9654
915.54	91.3496	915.54	98.6363	915.54	93.5368	915.54	89.9784
916.022	91.3146	916.022	98.6034	916.022	93.5341	916.022	89.9912
916.504	91.2784	916.504	98.5682	916.504	93.5326	916.504	90.0034
916.986	91.2437	916.986	98.5332	916.986	93.5308	916.986	90.0156
917.468	91.2117	917.468	98.5001	917.468	93.5267	917.468	90.028
917.95	91.1818	917.95	98.4694	917.95	93.5182	917.95	90.0411
918.432	91.153	918.432	98.4406	918.432	93.5045	918.432	90.056
918.915	91.1244	918.915	98.4134	918.915	93.4871	918.915	90.0716
919.397	91.096	919.397	98.388	919.397	93.469	919.397	90.087
919.879	91.0693	919.879	98.3653	919.879	93.4545	919.879	90.102
920.361	91.046	920.361	98.3461	920.361	93.4465	920.361	90.1158
920.843	91.0276	920.843	98.3305	920.843	93.4461	920.843	90.1287
921.325	91.014	921.325	98.3169	921.325	93.4508	921.325	90.1409
921.807	91.0035	921.807	98.3027	921.807	93.4561	921.807	90.152
922.289	90.9933	922.289	98.2847	922.289	93.4563	922.289	90.1611
922.771	90.9802	922.771	98.2604	922.771	93.4469	922.771	90.1693
923.254	90.9621	923.254	98.2291	923.254	93.426	923.254	90.1773
923.736	90.9384	923.736	98.192	923.736	93.3949	923.736	90.1856
924.218	90.91	924.218	98.1518	924.218	93.3571	924.218	90.1953
924.7	90.8793	924.7	98.1117	924.7	93.3172	924.7	90.2056
925.182	90.8489	925.182	98.0744	925.182	93.2797	925.182	90.2163
925.664	90.8216	925.664	98.0422	925.664	93.2478	925.664	90.2271
926.146	90.7994	926.146	98.0161	926.146	93.2233	926.146	90.2372
926.628	90.784	926.628	97.9974	926.628	93.2071	926.628	90.2478
927.111	90.7766	927.111	97.9869	927.111	93.199	927.111	90.2591
927.593	90.7775	927.593	97.9852	927.593	93.1986	927.593	90.2732
928.075	90.7858	928.075	97.9925	928.075	93.2046	928.075	90.2937
928.557	90.7999	928.557	98.0074	928.557	93.2148	928.557	90.3157
929.039	90.817	929.039	98.0269	929.039	93.2261	929.039	90.3362
929.521	90.834	929.521	98.0466	929.521	93.2352	929.521	90.3522
930.003	90.8487	930.003	98.0623	930.003	93.2394	930.003	90.3577
930.485	90.8601	930.485	98.0706	930.485	93.2378	930.485	90.3577
930.967	90.8687	930.967	98.0701	930.967	93.2313	930.967	90.3555
931.45	90.8762	931.45	98.062	931.45	93.2225	931.45	90.3505
931.932	90.8841	931.932	98.0493	931.932	93.2149	931.932	90.3418
932.414	90.8932	932.414	98.0359	932.414	93.2108	932.414	90.3335
932.896	90.9027	932.896	98.0251	932.896	93.211	932.896	90.3273
933.378	90.9113	933.378	98.0195	933.378	93.214	933.378	90.3287
933.86	90.9172	933.86	98.02	933.86	93.217	933.86	90.3473
934.342	90.92	934.342	98.026	934.342	93.2172	934.342	90.373
934.824	90.9201	934.824	98.0357	934.824	93.2122	934.824	90.4005
935.307	90.9192	935.307	98.0463	935.307	93.2015	935.307	90.4256
935.789	90.9183	935.789	98.0538	935.789	93.1861	935.789	90.4404
936.271	90.9176	936.271	98.0541	936.271	93.1682	936.271	90.451
936.753	90.9155	936.753	98.0435	936.753	93.1502	936.753	90.4605
937.235	90.9097	937.235	98.0201	937.235	93.1343	937.235	90.4698
937.717	90.8975	937.717	97.9845	937.717	93.1222	937.717	90.4812
938.199	90.8784	938.199	97.9404	938.199	93.1147	938.199	90.4928
938.681	90.8538	938.681	97.8939	938.681	93.1122	938.681	90.5037
939.163	90.8275	939.163	97.852	939.163	93.114	939.163	90.5136
939.646	90.8035	939.646	97.8197	939.646	93.1185	939.646	90.5212
940.128	90.7853	940.128	97.7997	940.128	93.1233	940.128	90.5277
940.61	90.7735	940.61	97.7903	940.61	93.1248	940.61	90.534
941.092	90.7666	941.092	97.7871	941.092	93.1202	941.092	90.5404
941.574	90.7609	941.574	97.7839	941.574	93.1067	941.574	90.5474
942.056	90.7528	942.056	97.7757	942.056	93.0835	942.056	90.5551
942.538	90.74	942.538	97.7597	942.538	93.0517	942.538	90.5632
943.02	90.7227	943.02	97.7363	943.02	93.0141	943.02	90.5724
943.503	90.7028	943.503	97.7082	943.503	92.9745	943.503	90.5837
943.985	90.6835	943.985	97.6796	943.985	92.9369	943.985	90.5958
944.467	90.6684	944.467	97.6547	944.467	92.9056	944.467	90.6079
944.949	90.6596	944.949	97.6365	944.949	92.8838	944.949	90.6194
945.431	90.6583	945.431	97.6271	945.431	92.8739	945.431	90.6292
945.913	90.6643	945.913	97.627	945.913	92.8777	945.913	90.6379
946.395	90.6769	946.395	97.6361	946.395	92.8952	946.395	90.6461
946.877	90.6948	946.877	97.6531	946.877	92.925	946.877	90.6534
947.359	90.7163	947.359	97.6756	947.359	92.9638	947.359	90.6596
947.842	90.7393	947.842	97.7002	947.842	93.0067	947.842	90.6652
948.324	90.7612	948.324	97.7223	948.324	93.0477	948.324	90.6707
948.806	90.7795	948.806	97.7371	948.806	93.081	948.806	90.6766
949.288	90.7922	949.288	97.7416	949.288	93.1032	949.288	90.6839
949.77	90.7987	949.77	97.7344	949.77	93.1129	949.77	90.6917
950.252	90.7994	950.252	97.7169	950.252	93.1117	950.252	90.6997
950.734	90.7954	950.734	97.6926	950.734	93.1025	950.734	90.7072
951.216	90.7879	951.216	97.6658	951.216	93.0889	951.216	90.7126
951.698	90.7772	951.698	97.6405	951.698	93.0733	951.698	90.7181
952.181	90.7628	952.181	97.6188	952.181	93.0565	952.181	90.7241
952.663	90.7434	952.663	97.6011	952.663	93.0386	952.663	90.7328
953.145	90.7184	953.145	97.5865	953.145	93.0191	953.145	90.7485
953.627	90.6885	953.627	97.5732	953.627	92.9983	953.627	90.7659
954.109	90.6557	954.109	97.5597	954.109	92.9775	954.109	90.7822
954.591	90.6236	954.591	97.5447	954.591	92.9583	954.591	90.7938
955.073	90.5955	955.073	97.5275	955.073	92.9423	955.073	90.7935
955.555	90.5738	955.555	97.5073	955.555	92.9298	955.555	90.7884
956.038	90.5585	956.038	97.4833	956.038	92.9201	956.038	90.7823
956.52	90.5482	956.52	97.455	956.52	92.9111	956.52	90.7776
957.002	90.5402	957.002	97.4227	957.002	92.901	957.002	90.7795
957.484	90.5319	957.484	97.3877	957.484	92.8887	957.484	90.7841
957.966	90.522	957.966	97.3523	957.966	92.8745	957.966	90.7893
958.448	90.5105	958.448	97.3189	958.448	92.8595	958.448	90.7946
958.93	90.4982	958.93	97.2894	958.93	92.8452	958.93	90.7983
959.412	90.4859	959.412	97.2641	959.412	92.8325	959.412	90.8017
959.894	90.4741	959.894	97.2414	959.894	92.821	959.894	90.8055
960.377	90.4624	960.377	97.2187	960.377	92.8098	960.377	90.8102
960.859	90.4502	960.859	97.1933	960.859	92.7976	960.859	90.8175
961.341	90.4374	961.341	97.164	961.341	92.7837	961.341	90.8254
961.823	90.4244	961.823	97.1319	961.823	92.7685	961.823	90.8329
962.305	90.4126	962.305	97.1	962.305	92.7533	962.305	90.8385
962.787	90.4031	962.787	97.0727	962.787	92.7394	962.787	90.8389
963.269	90.3965	963.269	97.0537	963.269	92.7276	963.269	90.8376
963.751	90.3918	963.751	97.0447	963.751	92.7175	963.751	90.8367
964.234	90.3872	964.234	97.0448	964.234	92.7078	964.234	90.8379
964.716	90.3804	964.716	97.05	964.716	92.6964	964.716	90.845
965.198	90.3695	965.198	97.0545	965.198	92.6815	965.198	90.8546
965.68	90.3538	965.68	97.0524	965.68	92.6621	965.68	90.8649
966.162	90.334	966.162	97.0386	966.162	92.6375	966.162	90.8747
966.644	90.311	966.644	97.0101	966.644	92.6081	966.644	90.8818
967.126	90.2862	967.126	96.9668	967.126	92.5743	967.126	90.888
967.608	90.2601	967.608	96.9113	967.608	92.5367	967.608	90.8943
968.091	90.233	968.091	96.8482	968.091	92.4966	968.091	90.9009
968.573	90.2045	968.573	96.783	968.573	92.4557	968.573	90.908
969.055	90.1747	969.055	96.7211	969.055	92.4161	969.055	90.9159
969.537	90.1437	969.537	96.6663	969.537	92.3801	969.537	90.9242
970.019	90.1119	970.019	96.6198	970.019	92.3495	970.019	90.9344
970.501	90.079	970.501	96.5806	970.501	92.3248	970.501	90.949
970.983	90.0447	970.983	96.546	970.983	92.3054	970.983	90.9643
971.465	90.0077	971.465	96.513	971.465	92.2895	971.465	90.9784
971.947	89.9679	971.947	96.4793	971.947	92.2749	971.947	90.9886
972.429	89.9263	972.429	96.4449	972.429	92.2608	972.429	90.99
972.912	89.886	972.912	96.4116	972.912	92.2473	972.912	90.987
973.394	89.8521	973.394	96.3825	973.394	92.2355	973.394	90.9827
973.876	89.8296	973.876	96.3606	973.876	92.2269	973.876	90.9771
974.358	89.8226	974.358	96.3475	974.358	92.222	974.358	90.971
974.84	89.8318	974.84	96.3425	974.84	92.2201	974.84	90.9659
975.322	89.8543	975.322	96.3436	975.322	92.2193	975.322	90.9626
975.804	89.8838	975.804	96.3477	975.804	92.2175	975.804	90.9644
976.286	89.9127	976.286	96.3526	976.286	92.2137	976.286	90.9771
976.769	89.9351	976.769	96.3574	976.769	92.2088	976.769	90.9943
977.251	89.9475	977.251	96.363	977.251	92.2055	977.251	91.0126
977.733	89.9502	977.733	96.3708	977.733	92.207	977.733	91.0298
978.215	89.9469	978.215	96.3819	978.215	92.2164	978.215	91.0414
978.697	89.9428	978.697	96.3967	978.697	92.2348	978.697	91.05
979.179	89.9426	979.179	96.4142	979.179	92.2612	979.179	91.0572
979.661	89.9501	979.661	96.4333	979.661	92.2935	979.661	91.0619
980.143	89.9669	980.143	96.4529	980.143	92.3291	980.143	91.0623
980.625	89.9931	980.625	96.4733	980.625	92.3664	980.625	91.0611
981.108	90.027	981.108	96.4955	981.108	92.4044	981.108	91.0597
981.59	90.0661	981.59	96.5207	981.59	92.4429	981.59	91.0602
982.072	90.1072	982.072	96.5494	982.072	92.4807	982.072	91.0663
982.554	90.1461	982.554	96.5806	982.554	92.5156	982.554	91.0747
983.036	90.1786	983.036	96.6126	983.036	92.5442	983.036	91.0833
983.518	90.2016	983.518	96.6432	983.518	92.5633	983.518	91.0912
984	90.2133	984	96.6703	984	92.5708	984	91.0956
984.482	90.2139	984.482	96.693	984.482	92.5674	984.482	91.0988
984.965	90.206	984.965	96.7107	984.965	92.5557	984.965	91.1021
985.447	90.1934	985.447	96.7224	985.447	92.5402	985.447	91.1062
985.929	90.1797	985.929	96.7262	985.929	92.5246	985.929	91.1129
986.411	90.1673	986.411	96.7194	986.411	92.5108	986.411	91.1205
986.893	90.1565	986.893	96.6989	986.893	92.498	986.893	91.128
987.375	90.1459	987.375	96.6636	987.375	92.4839	987.375	91.1346
987.857	90.1329	987.857	96.6142	987.857	92.465	987.857	91.1382
988.339	90.1148	988.339	96.555	988.339	92.4391	988.339	91.141
988.822	90.09	988.822	96.4912	988.822	92.4058	988.822	91.1438
989.304	90.0582	989.304	96.4286	989.304	92.3666	989.304	91.1482
989.786	90.0198	989.786	96.3707	989.786	92.3241	989.786	91.1569
990.268	89.9758	990.268	96.3178	990.268	92.2807	990.268	91.1668
990.75	89.927	990.75	96.2674	990.75	92.2382	990.75	91.1762
991.232	89.8743	991.232	96.2156	991.232	92.1971	991.232	91.1831
991.714	89.8181	991.714	96.1593	991.714	92.1575	991.714	91.1838
992.196	89.7592	992.196	96.0977	992.196	92.1192	992.196	91.1819
992.678	89.6986	992.678	96.0325	992.678	92.0822	992.678	91.1795
993.16	89.6376	993.16	95.9669	993.16	92.0469	993.16	91.1775
993.643	89.5778	993.643	95.9046	993.643	92.013	993.643	91.1778
994.125	89.5205	994.125	95.8473	994.125	91.9801	994.125	91.1796
994.607	89.467	994.607	95.7946	994.607	91.947	994.607	91.1821
995.089	89.4188	995.089	95.7445	995.089	91.9125	995.089	91.1864
995.571	89.3772	995.571	95.6946	995.571	91.8764	995.571	91.1933
996.053	89.3443	996.053	95.6437	996.053	91.8394	996.053	91.2014
996.535	89.3215	996.535	95.5925	996.535	91.8038	996.535	91.2099
997.018	89.3097	997.018	95.5435	997.018	91.7719	997.018	91.2184
997.5	89.3085	997.5	95.5004	997.5	91.7457	997.5	91.2264
997.982	89.316	997.982	95.4666	997.982	91.7254	997.982	91.2334
998.464	89.3292	998.464	95.4441	998.464	91.71	998.464	91.2394
998.946	89.3447	998.946	95.4334	998.946	91.6974	998.946	91.2417
999.428	89.3596	999.428	95.4337	999.428	91.6856	999.428	91.2356
999.91	89.3724	999.91	95.4429	999.91	91.6737	999.91	91.2275
1000.39	89.3828	1000.39	95.458	1000.39	91.6622	1000.39	91.2205
1000.87	89.3911	1000.87	95.4755	1000.87	91.6522	1000.87	91.2198
1001.36	89.3975	1001.36	95.4917	1001.36	91.6448	1001.36	91.2347
1001.84	89.402	1001.84	95.5031	1001.84	91.6408	1001.84	91.2556
1002.32	89.4043	1002.32	95.5072	1002.32	91.6399	1002.32	91.2773
1002.8	89.4044	1002.8	95.504	1002.8	91.6417	1002.8	91.2959
1003.28	89.4031	1003.28	95.4956	1003.28	91.6463	1003.28	91.3035
1003.77	89.4018	1003.77	95.486	1003.77	91.6545	1003.77	91.3066
1004.25	89.4026	1004.25	95.4796	1004.25	91.6676	1004.25	91.3084
1004.73	89.4066	1004.73	95.4793	1004.73	91.6862	1004.73	91.3103
1005.21	89.4138	1005.21	95.4852	1005.21	91.7099	1005.21	91.3153
1005.7	89.4221	1005.7	95.4943	1005.7	91.7358	1005.7	91.321
1006.18	89.4284	1006.18	95.5019	1006.18	91.7596	1006.18	91.3265
1006.66	89.4297	1006.66	95.5038	1006.66	91.7771	1006.66	91.3316
1007.14	89.4245	1007.14	95.4979	1007.14	91.7857	1007.14	91.3357
1007.62	89.413	1007.62	95.4855	1007.62	91.7852	1007.62	91.3391
1008.11	89.3968	1008.11	95.47	1008.11	91.7781	1008.11	91.3421
1008.59	89.3779	1008.59	95.4555	1008.59	91.768	1008.59	91.3448
1009.07	89.3572	1009.07	95.4443	1009.07	91.7577	1009.07	91.3478
1009.55	89.3341	1009.55	95.4355	1009.55	91.7479	1009.55	91.3503
1010.03	89.3066	1010.03	95.4256	1010.03	91.737	1010.03	91.3521
1010.52	89.2735	1010.52	95.4101	1010.52	91.7225	1010.52	91.3519
1011	89.2353	1011	95.386	1011	91.7026	1011	91.3468
1011.48	89.1954	1011.48	95.3535	1011.48	91.6784	1011.48	91.3408
1011.96	89.159	1011.96	95.3156	1011.96	91.6532	1011.96	91.3355
1012.45	89.1321	1012.45	95.2771	1012.45	91.6329	1012.45	91.3343
1012.93	89.1193	1012.93	95.2426	1012.93	91.6226	1012.93	91.3427
1013.41	89.1216	1013.41	95.2141	1013.41	91.6251	1013.41	91.3549
1013.89	89.1367	1013.89	95.1914	1013.89	91.6393	1013.89	91.3675
1014.37	89.1599	1014.37	95.1727	1014.37	91.661	1014.37	91.3783
1014.86	89.1867	1014.86	95.1567	1014.86	91.6847	1014.86	91.383
1015.34	89.2139	1015.34	95.1444	1015.34	91.7058	1015.34	91.3845
1015.82	89.241	1015.82	95.1391	1015.82	91.7222	1015.82	91.3847
1016.3	89.2694	1016.3	95.1458	1016.3	91.7349	1016.3	91.3822
1016.78	89.3012	1016.78	95.1687	1016.78	91.7468	1016.78	91.3748
1017.27	89.3371	1017.27	95.2094	1017.27	91.7607	1017.27	91.3667
1017.75	89.3764	1017.75	95.2659	1017.75	91.7782	1017.75	91.3599
1018.23	89.4159	1018.23	95.3327	1018.23	91.799	1018.23	91.3578
1018.71	89.4527	1018.71	95.403	1018.71	91.821	1018.71	91.366
1019.2	89.4839	1019.2	95.4702	1019.2	91.8418	1019.2	91.3798
1019.68	89.5086	1019.68	95.5293	1019.68	91.8596	1019.68	91.3958
1020.16	89.5268	1020.16	95.5768	1020.16	91.8736	1020.16	91.4152
1020.64	89.5398	1020.64	95.6109	1020.64	91.8839	1020.64	91.4393
1021.12	89.5485	1021.12	95.6302	1021.12	91.8906	1021.12	91.4634
1021.61	89.5536	1021.61	95.6342	1021.61	91.8935	1021.61	91.485
1022.09	89.5553	1022.09	95.6231	1022.09	91.8919	1022.09	91.4981
1022.57	89.5539	1022.57	95.5991	1022.57	91.8851	1022.57	91.4917
1023.05	89.5499	1023.05	95.5659	1023.05	91.8728	1023.05	91.4772
1023.53	89.544	1023.53	95.5288	1023.53	91.8561	1023.53	91.4611
1024.02	89.5365	1024.02	95.4929	1024.02	91.837	1024.02	91.4477
1024.5	89.5269	1024.5	95.4614	1024.5	91.8175	1024.5	91.4454
1024.98	89.5137	1024.98	95.4346	1024.98	91.799	1024.98	91.4483
1025.46	89.495	1025.46	95.4098	1025.46	91.7818	1025.46	91.4532
1025.94	89.4693	1025.94	95.3824	1025.94	91.764	1025.94	91.4611
1026.43	89.4364	1026.43	95.3479	1026.43	91.7431	1026.43	91.4732
1026.91	89.398	1026.91	95.3035	1026.91	91.7167	1026.91	91.4864
1027.39	89.3572	1027.39	95.2496	1027.39	91.6834	1027.39	91.4988
1027.87	89.3176	1027.87	95.189	1027.87	91.6435	1027.87	91.5075
1028.36	89.2818	1028.36	95.1262	1028.36	91.5993	1028.36	91.5072
1028.84	89.2509	1028.84	95.0662	1028.84	91.5545	1028.84	91.5024
1029.32	89.2242	1029.32	95.0131	1029.32	91.5131	1029.32	91.496
1029.8	89.2002	1029.8	94.9692	1029.8	91.4782	1029.8	91.4881
1030.28	89.1776	1030.28	94.9356	1030.28	91.4522	1030.28	91.4793
1030.77	89.1556	1030.77	94.9117	1030.77	91.4353	1030.77	91.471
1031.25	89.1344	1031.25	94.8959	1031.25	91.4262	1031.25	91.4637
1031.73	89.114	1031.73	94.8852	1031.73	91.4221	1031.73	91.4604
1032.21	89.0944	1032.21	94.8759	1032.21	91.4196	1032.21	91.4658
1032.69	89.0746	1032.69	94.8642	1032.69	91.4155	1032.69	91.4749
1033.18	89.0529	1033.18	94.8465	1033.18	91.4078	1033.18	91.4848
1033.66	89.0281	1033.66	94.8212	1033.66	91.3958	1033.66	91.4942
1034.14	89.0002	1034.14	94.7888	1034.14	91.3804	1034.14	91.4998
1034.62	88.9703	1034.62	94.7516	1034.62	91.3633	1034.62	91.5033
1035.11	88.9402	1035.11	94.7128	1035.11	91.346	1035.11	91.506
1035.59	88.9114	1035.59	94.6748	1035.59	91.329	1035.59	91.5062
1036.07	88.884	1036.07	94.6379	1036.07	91.3112	1036.07	91.5015
1036.55	88.8569	1036.55	94.6007	1036.55	91.2903	1036.55	91.4957
1037.03	88.8276	1037.03	94.56	1037.03	91.2638	1037.03	91.4906
1037.52	88.7941	1037.52	94.5129	1037.52	91.2299	1037.52	91.4903
1038	88.7556	1038	94.4584	1038	91.1888	1038	91.502
1038.48	88.7133	1038.48	94.3981	1038.48	91.1424	1038.48	91.5177
1038.96	88.6692	1038.96	94.3352	1038.96	91.0943	1038.96	91.533
1039.44	88.6255	1039.44	94.2733	1039.44	91.0478	1039.44	91.5442
1039.93	88.5833	1039.93	94.215	1039.93	91.0055	1039.93	91.544
1040.41	88.5421	1040.41	94.1604	1040.41	90.9683	1040.41	91.5384
1040.89	88.5005	1040.89	94.1074	1040.89	90.936	1040.89	91.5309
1041.37	88.4575	1041.37	94.0532	1041.37	90.9075	1041.37	91.5211
1041.85	88.4135	1041.85	93.996	1041.85	90.8821	1041.85	91.5089
1042.34	88.3715	1042.34	93.9364	1042.34	90.8596	1042.34	91.4969
1042.82	88.3356	1042.82	93.8775	1042.82	90.8405	1042.82	91.4866
1043.3	88.3098	1043.3	93.8241	1043.3	90.825	1043.3	91.482
1043.78	88.2962	1043.78	93.7808	1043.78	90.8127	1043.78	91.4904
1044.27	88.2934	1044.27	93.7506	1044.27	90.8017	1044.27	91.5043
1044.75	88.2974	1044.75	93.7334	1044.75	90.7899	1044.75	91.5192
1045.23	88.3025	1045.23	93.7266	1045.23	90.7749	1045.23	91.5327
1045.71	88.3032	1045.71	93.7256	1045.71	90.7553	1045.71	91.5405
1046.19	88.2964	1046.19	93.7255	1046.19	90.7312	1046.19	91.5445
1046.68	88.2812	1046.68	93.7218	1046.68	90.7042	1046.68	91.5465
1047.16	88.259	1047.16	93.7114	1047.16	90.676	1047.16	91.5435
1047.64	88.232	1047.64	93.6924	1047.64	90.6481	1047.64	91.5304
1048.12	88.2024	1048.12	93.6643	1048.12	90.621	1048.12	91.5147
1048.6	88.1712	1048.6	93.6278	1048.6	90.5936	1048.6	91.5002
1049.09	88.1388	1049.09	93.5842	1049.09	90.5644	1049.09	91.4926
1049.57	88.1055	1049.57	93.5356	1049.57	90.5319	1049.57	91.5017
1050.05	88.0714	1050.05	93.4843	1050.05	90.4951	1050.05	91.5185
1050.53	88.0375	1050.53	93.432	1050.53	90.4543	1050.53	91.5375
1051.02	88.0045	1051.02	93.3795	1051.02	90.4104	1051.02	91.5578
1051.5	87.9729	1051.5	93.3266	1051.5	90.365	1051.5	91.5764
1051.98	87.9425	1051.98	93.2724	1051.98	90.3198	1051.98	91.593
1052.46	87.9126	1052.46	93.2159	1052.46	90.2761	1052.46	91.6073
1052.94	87.8821	1052.94	93.1568	1052.94	90.235	1052.94	91.6156
1053.42	87.8504	1053.42	93.0959	1053.42	90.1973	1053.42	91.6112
1053.91	87.8174	1053.91	93.0352	1053.91	90.1634	1053.91	91.6014
1054.39	87.7836	1054.39	92.9765	1054.39	90.1332	1054.39	91.5902
1054.87	87.7495	1054.87	92.9216	1054.87	90.1063	1054.87	91.5805
1055.35	87.7155	1055.35	92.8708	1055.35	90.0821	1055.35	91.5774
1055.84	87.6824	1055.84	92.8239	1055.84	90.0606	1055.84	91.5779
1056.32	87.6513	1056.32	92.7806	1056.32	90.0423	1056.32	91.5799
1056.8	87.6244	1056.8	92.7409	1056.8	90.0288	1056.8	91.5853
1057.28	87.6041	1057.28	92.7058	1057.28	90.0216	1057.28	91.5971
1057.76	87.5929	1057.76	92.6768	1057.76	90.0224	1057.76	91.6105
1058.25	87.5916	1058.25	92.6548	1058.25	90.0306	1058.25	91.623
1058.73	87.5986	1058.73	92.639	1058.73	90.0436	1058.73	91.6309
1059.21	87.6094	1059.21	92.6268	1059.21	90.0565	1059.21	91.6277
1059.69	87.6185	1059.69	92.6145	1059.69	90.0639	1059.69	91.6193
1060.17	87.6203	1060.17	92.5983	1060.17	90.0612	1060.17	91.6092
1060.66	87.6119	1060.66	92.5765	1060.66	90.0466	1060.66	91.5982
1061.14	87.5942	1061.14	92.5498	1061.14	90.0216	1061.14	91.588
1061.62	87.5712	1061.62	92.5212	1061.62	89.9906	1061.62	91.579
1062.1	87.5487	1062.1	92.4946	1062.1	89.9587	1062.1	91.5712
1062.59	87.5314	1062.59	92.4724	1062.59	89.93	1062.59	91.5675
1063.07	87.5213	1063.07	92.4549	1063.07	89.906	1063.07	91.5725
1063.55	87.5172	1063.55	92.4397	1063.55	89.8858	1063.55	91.581
1064.03	87.5159	1064.03	92.4233	1064.03	89.8668	1064.03	91.5899
1064.51	87.5135	1064.51	92.4027	1064.51	89.8467	1064.51	91.5974
1065	87.5078	1065	92.3772	1065	89.8253	1065	91.5996
1065.48	87.4989	1065.48	92.3488	1065.48	89.8041	1065.48	91.5987
1065.96	87.489	1065.96	92.3218	1065.96	89.7867	1065.96	91.5964
1066.44	87.4807	1066.44	92.3005	1066.44	89.7763	1066.44	91.5901
1066.92	87.4759	1066.92	92.2879	1066.92	89.7746	1066.92	91.5752
1067.41	87.4749	1067.41	92.2845	1067.41	89.7813	1067.41	91.5591
1067.89	87.477	1067.89	92.2886	1067.89	89.7938	1067.89	91.5452
1068.37	87.4811	1068.37	92.2974	1068.37	89.8091	1068.37	91.541
1068.85	87.4873	1068.85	92.3078	1068.85	89.8246	1068.85	91.5599
1069.34	87.4963	1069.34	92.3178	1069.34	89.839	1069.34	91.5873
1069.82	87.5098	1069.82	92.3261	1069.82	89.8526	1069.82	91.615
1070.3	87.5288	1070.3	92.3323	1070.3	89.866	1070.3	91.6372
1070.78	87.553	1070.78	92.336	1070.78	89.88	1070.78	91.6432
1071.26	87.5808	1071.26	92.3374	1071.26	89.8946	1071.26	91.64
1071.75	87.6101	1071.75	92.3374	1071.75	89.9095	1071.75	91.6324
1072.23	87.6396	1072.23	92.3382	1072.23	89.9245	1072.23	91.6172
1072.71	87.6694	1072.71	92.3432	1072.71	89.9403	1072.71	91.5899
1073.19	87.7009	1073.19	92.356	1073.19	89.9582	1073.19	91.5591
1073.67	87.7358	1073.67	92.3792	1073.67	89.9798	1073.67	91.5294
1074.16	87.7753	1074.16	92.4132	1074.16	90.0062	1074.16	91.5089
1074.64	87.8186	1074.64	92.4557	1074.64	90.0377	1074.64	91.5118
1075.12	87.864	1075.12	92.5028	1075.12	90.0737	1075.12	91.5243
1075.6	87.9094	1075.6	92.5503	1075.6	90.1132	1075.6	91.5394
1076.09	87.9546	1076.09	92.5958	1076.09	90.1557	1076.09	91.5526
1076.57	88.0011	1076.57	92.6396	1076.57	90.2018	1076.57	91.5551
1077.05	88.0521	1077.05	92.6843	1077.05	90.2522	1077.05	91.5533
1077.53	88.1101	1077.53	92.7327	1077.53	90.3074	1077.53	91.5506
1078.01	88.1754	1078.01	92.7867	1078.01	90.3664	1078.01	91.5468
1078.49	88.2453	1078.49	92.846	1078.49	90.4265	1078.49	91.5425
1078.98	88.3149	1078.98	92.9081	1078.98	90.4841	1078.98	91.5382
1079.46	88.3789	1079.46	92.9699	1079.46	90.5355	1079.46	91.5344
1079.94	88.4342	1079.94	93.0296	1079.94	90.579	1079.94	91.5325
1080.42	88.4817	1080.42	93.0877	1080.42	90.6153	1080.42	91.5346
1080.91	88.5255	1080.91	93.1464	1080.91	90.6476	1080.91	91.5389
1081.39	88.5711	1081.39	93.2087	1081.39	90.68	1081.39	91.544
1081.87	88.6228	1081.87	93.276	1081.87	90.7162	1081.87	91.5502
1082.35	88.6816	1082.35	93.3474	1082.35	90.758	1082.35	91.5577
1082.83	88.7449	1082.83	93.4198	1082.83	90.8053	1082.83	91.5651
1083.32	88.8084	1083.32	93.4895	1083.32	90.8565	1083.32	91.5717
1083.8	88.8681	1083.8	93.5534	1083.8	90.9096	1083.8	91.5752
1084.28	88.923	1084.28	93.6115	1084.28	90.9636	1084.28	91.5717
1084.76	88.9752	1084.76	93.6655	1084.76	91.0182	1084.76	91.5655
1085.24	89.0286	1085.24	93.7185	1085.24	91.0736	1085.24	91.5593
1085.73	89.0866	1085.73	93.7727	1085.73	91.1295	1085.73	91.5549
1086.21	89.1501	1086.21	93.8286	1086.21	91.185	1086.21	91.5553
1086.69	89.2165	1086.69	93.8846	1086.69	91.2377	1086.69	91.5588
1087.17	89.2812	1087.17	93.9385	1087.17	91.2853	1087.17	91.564
1087.65	89.3389	1087.65	93.9885	1087.65	91.3264	1087.65	91.573
1088.14	89.3866	1088.14	94.0344	1088.14	91.3604	1088.14	91.5896
1088.62	89.4242	1088.62	94.0774	1088.62	91.3883	1088.62	91.6078
1089.1	89.4538	1089.1	94.1191	1089.1	91.4114	1089.1	91.6243
1089.58	89.4785	1089.58	94.1598	1089.58	91.4306	1089.58	91.6341
1090.07	89.5002	1090.07	94.1981	1090.07	91.4463	1090.07	91.6282
1090.55	89.5193	1090.55	94.2309	1090.55	91.4579	1090.55	91.6153
1091.03	89.5346	1091.03	94.2554	1091.03	91.4654	1091.03	91.6001
1091.51	89.5449	1091.51	94.2705	1091.51	91.4695	1091.51	91.5841
1091.99	89.5501	1091.99	94.2779	1091.99	91.4722	1091.99	91.5703
1092.48	89.5518	1092.48	94.2814	1092.48	91.476	1092.48	91.5589
1092.96	89.553	1092.96	94.2859	1092.96	91.4835	1092.96	91.5496
1093.44	89.5569	1093.44	94.2949	1093.44	91.4958	1093.44	91.547
1093.92	89.5649	1093.92	94.3093	1093.92	91.5124	1093.92	91.5585
1094.4	89.5767	1094.4	94.3274	1094.4	91.5313	1094.4	91.575
1094.89	89.5903	1094.89	94.3454	1094.89	91.5503	1094.89	91.5919
1095.37	89.6032	1095.37	94.3599	1095.37	91.5675	1095.37	91.6042
1095.85	89.6135	1095.85	94.3684	1095.85	91.5824	1095.85	91.6029
1096.33	89.6203	1096.33	94.3705	1096.33	91.5952	1096.33	91.5956
1096.82	89.6238	1096.82	94.3667	1096.82	91.6063	1096.82	91.5865
1097.3	89.6241	1097.3	94.3581	1097.3	91.6149	1097.3	91.576
1097.78	89.6207	1097.78	94.345	1097.78	91.6197	1097.78	91.5659
1098.26	89.6124	1098.26	94.327	1098.26	91.6182	1098.26	91.5568
1098.74	89.5981	1098.74	94.3041	1098.74	91.6088	1098.74	91.5488
1099.23	89.5773	1099.23	94.2771	1099.23	91.5914	1099.23	91.545
1099.71	89.5516	1099.71	94.2482	1099.71	91.5681	1099.71	91.5507
1100.19	89.5239	1100.19	94.2208	1100.19	91.5431	1100.19	91.56
1100.67	89.4981	1100.67	94.1982	1100.67	91.5209	1100.67	91.5693
1101.15	89.4779	1101.15	94.1822	1101.15	91.5055	1101.15	91.5765
1101.64	89.4653	1101.64	94.1733	1101.64	91.4991	1101.64	91.5769
1102.12	89.4612	1102.12	94.1699	1102.12	91.5018	1102.12	91.5734
1102.6	89.465	1102.6	94.1702	1102.6	91.5124	1102.6	91.568
1103.08	89.4761	1103.08	94.1729	1103.08	91.5285	1103.08	91.558
1103.57	89.4941	1103.57	94.1781	1103.57	91.5482	1103.57	91.5393
1104.05	89.5187	1104.05	94.1868	1104.05	91.5699	1104.05	91.519
1104.53	89.5491	1104.53	94.1997	1104.53	91.5917	1104.53	91.5007
1105.01	89.5834	1105.01	94.2163	1105.01	91.6121	1105.01	91.4908
1105.49	89.6174	1105.49	94.2344	1105.49	91.6288	1105.49	91.5006
1105.98	89.6463	1105.98	94.2503	1105.98	91.6401	1105.98	91.519
1106.46	89.6653	1106.46	94.2609	1106.46	91.6447	1106.46	91.5397
1106.94	89.6716	1106.94	94.2644	1106.94	91.6427	1106.94	91.5596
1107.42	89.6655	1107.42	94.2616	1107.42	91.6356	1107.42	91.5725
1107.9	89.6502	1107.9	94.2554	1107.9	91.6259	1107.9	91.5815
1108.39	89.6308	1108.39	94.25	1108.39	91.6162	1108.39	91.5886
1108.87	89.6124	1108.87	94.2482	1108.87	91.6085	1108.87	91.5911
1109.35	89.5987	1109.35	94.2511	1109.35	91.6037	1109.35	91.5854
1109.83	89.591	1109.83	94.2572	1109.83	91.6018	1109.83	91.5765
1110.32	89.5884	1110.32	94.2637	1110.32	91.6021	1110.32	91.5674
1110.8	89.5888	1110.8	94.2675	1110.8	91.6037	1110.8	91.5612
1111.28	89.59	1111.28	94.2666	1111.28	91.606	1111.28	91.5637
1111.76	89.5905	1111.76	94.261	1111.76	91.6085	1111.76	91.5703
1112.24	89.5893	1112.24	94.2524	1112.24	91.6108	1112.24	91.5783
1112.72	89.5862	1112.72	94.2431	1112.72	91.6123	1112.72	91.5872
1113.21	89.5811	1113.21	94.2355	1113.21	91.6124	1113.21	91.5957
1113.69	89.5737	1113.69	94.2313	1113.69	91.6111	1113.69	91.604
1114.17	89.5637	1114.17	94.2307	1114.17	91.6085	1114.17	91.6121
1114.65	89.5512	1114.65	94.233	1114.65	91.6053	1114.65	91.6185
1115.14	89.5369	1115.14	94.2363	1115.14	91.6025	1115.14	91.6211
1115.62	89.5218	1115.62	94.2388	1115.62	91.6004	1115.62	91.6222
1116.1	89.5072	1116.1	94.2383	1116.1	91.5984	1116.1	91.6233
1116.58	89.4943	1116.58	94.2336	1116.58	91.5952	1116.58	91.6252
1117.06	89.4835	1117.06	94.2245	1117.06	91.5894	1117.06	91.6294
1117.55	89.4755	1117.55	94.2123	1117.55	91.5805	1117.55	91.6351
1118.03	89.4701	1118.03	94.1995	1118.03	91.5692	1118.03	91.6419
1118.51	89.4675	1118.51	94.1891	1118.51	91.5577	1118.51	91.6513
1118.99	89.4677	1118.99	94.1839	1118.99	91.5488	1118.99	91.6659
1119.47	89.4706	1119.47	94.1849	1119.47	91.5447	1119.47	91.6817
1119.96	89.4753	1119.96	94.1913	1119.96	91.546	1119.96	91.6967
1120.44	89.4809	1120.44	94.2004	1120.44	91.5517	1120.44	91.7082
1120.92	89.486	1120.92	94.2088	1120.92	91.5592	1120.92	91.7118
1121.4	89.4895	1121.4	94.2138	1121.4	91.5661	1121.4	91.7111
1121.89	89.4916	1121.89	94.2147	1121.89	91.5708	1121.89	91.7088
1122.37	89.4933	1122.37	94.2125	1122.37	91.5738	1122.37	91.7033
1122.85	89.4963	1122.85	94.2095	1122.85	91.5765	1122.85	91.6917
1123.33	89.5022	1123.33	94.2076	1123.33	91.5808	1123.33	91.6803
1123.81	89.512	1123.81	94.2075	1123.81	91.588	1123.81	91.6718
1124.3	89.5252	1124.3	94.2079	1124.3	91.5977	1124.3	91.6739
1124.78	89.5402	1124.78	94.2065	1124.78	91.6084	1124.78	91.7
1125.26	89.5555	1125.26	94.2012	1125.26	91.6185	1125.26	91.7351
1125.74	89.5698	1125.74	94.1916	1125.74	91.6265	1125.74	91.7711
1126.22	89.583	1126.22	94.1797	1126.22	91.6326	1126.22	91.801
1126.71	89.5956	1126.71	94.1688	1126.71	91.6377	1126.71	91.8116
1127.19	89.6084	1127.19	94.1625	1127.19	91.6428	1127.19	91.8134
1127.67	89.6213	1127.67	94.1628	1127.67	91.6483	1127.67	91.8125
1128.15	89.633	1128.15	94.1689	1128.15	91.6536	1128.15	91.8096
1128.63	89.6413	1128.63	94.1774	1128.63	91.6571	1128.63	91.8068
1129.12	89.6442	1129.12	94.1839	1129.12	91.6572	1129.12	91.8049
1129.6	89.6406	1129.6	94.1847	1129.6	91.6535	1129.6	91.8039
1130.08	89.631	1130.08	94.1774	1130.08	91.6469	1130.08	91.8075
1130.56	89.6178	1130.56	94.1627	1130.56	91.6393	1130.56	91.8215
1131.05	89.6038	1131.05	94.1429	1131.05	91.6325	1131.05	91.8394
1131.53	89.5919	1131.53	94.1215	1131.53	91.6274	1131.53	91.858
1132.01	89.5834	1132.01	94.1012	1132.01	91.6234	1132.01	91.8745
1132.49	89.5789	1132.49	94.0844	1132.49	91.6189	1132.49	91.8843
1132.97	89.5777	1132.97	94.0728	1132.97	91.6123	1132.97	91.8906
1133.46	89.5796	1133.46	94.0675	1133.46	91.6032	1133.46	91.8955
1133.94	89.5842	1133.94	94.0697	1133.94	91.593	1133.94	91.8978
1134.42	89.592	1134.42	94.08	1134.42	91.5844	1134.42	91.8961
1134.9	89.6029	1134.9	94.098	1134.9	91.5803	1134.9	91.8934
1135.38	89.6158	1135.38	94.1219	1135.38	91.582	1135.38	91.8915
1135.87	89.6286	1135.87	94.1479	1135.87	91.5892	1135.87	91.8937
1136.35	89.6381	1136.35	94.1719	1136.35	91.5992	1136.35	91.9061
1136.83	89.6413	1136.83	94.1902	1136.83	91.6083	1136.83	91.9225
1137.31	89.6368	1137.31	94.2007	1137.31	91.6135	1137.31	91.9392
1137.8	89.6251	1137.8	94.2039	1137.8	91.6135	1137.8	91.9541
1138.28	89.6087	1138.28	94.2021	1138.28	91.6089	1138.28	91.9628
1138.76	89.591	1138.76	94.1979	1138.76	91.6015	1138.76	91.9681
1139.24	89.5749	1139.24	94.1929	1139.24	91.5931	1139.24	91.9718
1139.72	89.5623	1139.72	94.1869	1139.72	91.5848	1139.72	91.9723
1140.21	89.5533	1140.21	94.1782	1140.21	91.5764	1140.21	91.9673
1140.69	89.5464	1140.69	94.1642	1140.69	91.567	1140.69	91.9611
1141.17	89.5401	1141.17	94.1433	1141.17	91.5562	1141.17	91.9559
1141.65	89.5334	1141.65	94.1157	1141.65	91.544	1141.65	91.9551
1142.13	89.5259	1142.13	94.0838	1142.13	91.5319	1142.13	91.9644
1142.62	89.5178	1142.62	94.0513	1142.62	91.5215	1142.62	91.9789
1143.1	89.5094	1143.1	94.0216	1143.1	91.5137	1143.1	91.9955
1143.58	89.5006	1143.58	93.9967	1143.58	91.5083	1143.58	92.0153
1144.06	89.4908	1144.06	93.977	1144.06	91.5034	1144.06	92.04
1144.55	89.4788	1144.55	93.9609	1144.55	91.4964	1144.55	92.0644
1145.03	89.4643	1145.03	93.9462	1145.03	91.4849	1145.03	92.086
1145.51	89.4471	1145.51	93.9304	1145.51	91.4678	1145.51	92.0981
1145.99	89.4279	1145.99	93.9117	1145.99	91.4457	1145.99	92.0893
1146.47	89.4073	1146.47	93.8886	1146.47	91.4204	1146.47	92.0717
1146.96	89.3852	1146.96	93.8604	1146.96	91.3941	1146.96	92.0524
1147.44	89.3611	1147.44	93.8266	1147.44	91.3691	1147.44	92.0355
1147.92	89.3334	1147.92	93.7874	1147.92	91.3462	1147.92	92.0286
1148.4	89.3013	1148.4	93.7436	1148.4	91.3255	1148.4	92.0277
1148.88	89.2644	1148.88	93.697	1148.88	91.3062	1148.88	92.0301
1149.37	89.2239	1149.37	93.65	1149.37	91.2874	1149.37	92.0395
1149.85	89.1817	1149.85	93.6047	1149.85	91.2679	1149.85	92.061
1150.33	89.1403	1150.33	93.5624	1150.33	91.2468	1150.33	92.0869
1150.81	89.1013	1150.81	93.523	1150.81	91.2231	1150.81	92.1127
1151.3	89.0653	1151.3	93.4849	1151.3	91.1963	1151.3	92.1329
1151.78	89.0318	1151.78	93.4458	1151.78	91.1659	1151.78	92.1381
1152.26	88.9995	1152.26	93.4037	1152.26	91.1323	1152.26	92.1361
1152.74	88.9669	1152.74	93.358	1152.74	91.0966	1152.74	92.1319
1153.22	88.9334	1153.22	93.3096	1153.22	91.0606	1153.22	92.1256
1153.7	88.8986	1153.7	93.2602	1153.7	91.0256	1153.7	92.1181
1154.19	88.8626	1154.19	93.2117	1154.19	90.9928	1154.19	92.1117
1154.67	88.8256	1154.67	93.1652	1154.67	90.9618	1154.67	92.107
1155.15	88.7873	1155.15	93.1207	1155.15	90.9313	1155.15	92.109
1155.63	88.7479	1155.63	93.0774	1155.63	90.8996	1155.63	92.1255
1156.12	88.7081	1156.12	93.0348	1156.12	90.8655	1156.12	92.1478
1156.6	88.6692	1156.6	92.9929	1156.6	90.8288	1156.6	92.1711
1157.08	88.6336	1157.08	92.9531	1157.08	90.791	1157.08	92.1918
1157.56	88.6034	1157.56	92.9171	1157.56	90.7541	1157.56	92.2025
1158.04	88.58	1158.04	92.8863	1158.04	90.7202	1158.04	92.2088
1158.53	88.5628	1158.53	92.8607	1158.53	90.6902	1158.53	92.2137
1159.01	88.5496	1159.01	92.8386	1159.01	90.6638	1159.01	92.2169
1159.49	88.5373	1159.49	92.8174	1159.49	90.6395	1159.49	92.2183
1159.97	88.5229	1159.97	92.7942	1159.97	90.6155	1159.97	92.2198
1160.45	88.5049	1160.45	92.7675	1160.45	90.5913	1160.45	92.2221
1160.94	88.484	1160.94	92.7376	1160.94	90.5673	1160.94	92.228
1161.42	88.4624	1161.42	92.7064	1161.42	90.5453	1161.42	92.2425
1161.9	88.4432	1161.9	92.6765	1161.9	90.5273	1161.9	92.2603
1162.38	88.4284	1162.38	92.6502	1162.38	90.5146	1162.38	92.2787
1162.87	88.419	1162.87	92.6288	1162.87	90.5069	1162.87	92.2961
1163.35	88.414	1163.35	92.6123	1163.35	90.5031	1163.35	92.3103
1163.83	88.4118	1163.83	92.6003	1163.83	90.5008	1163.83	92.3217
1164.31	88.4111	1164.31	92.592	1164.31	90.4983	1164.31	92.331
1164.79	88.4112	1164.79	92.5874	1164.79	90.4949	1164.79	92.3355
1165.28	88.413	1165.28	92.5865	1165.28	90.4912	1165.28	92.3303
1165.76	88.4175	1165.76	92.5891	1165.76	90.4886	1165.76	92.3219
1166.24	88.4257	1166.24	92.5946	1166.24	90.4884	1166.24	92.3139
1166.72	88.4378	1166.72	92.6019	1166.72	90.4918	1166.72	92.3106
1167.2	88.4531	1167.2	92.6098	1167.2	90.4989	1167.2	92.32
1167.69	88.4703	1167.69	92.6177	1167.69	90.5092	1167.69	92.3351
1168.17	88.4887	1168.17	92.6263	1168.17	90.5223	1168.17	92.3514
1168.65	88.5078	1168.65	92.6375	1168.65	90.5379	1168.65	92.3682
1169.13	88.5282	1169.13	92.6534	1169.13	90.5562	1169.13	92.3833
1169.62	88.5507	1169.62	92.676	1169.62	90.5774	1169.62	92.3961
1170.1	88.5761	1170.1	92.7057	1170.1	90.602	1170.1	92.4071
1170.58	88.6049	1170.58	92.742	1170.58	90.6299	1170.58	92.4118
1171.06	88.6372	1171.06	92.7832	1171.06	90.6611	1171.06	92.4028
1171.54	88.6736	1171.54	92.8281	1171.54	90.6957	1171.54	92.3895
1172.03	88.7145	1172.03	92.8764	1172.03	90.7341	1172.03	92.377
1172.51	88.7608	1172.51	92.9287	1172.51	90.7768	1172.51	92.3709
1172.99	88.8128	1172.99	92.986	1172.99	90.8243	1172.99	92.3818
1173.47	88.8701	1173.47	93.0491	1173.47	90.8762	1173.47	92.4004
1173.95	88.9308	1173.95	93.1175	1173.95	90.9314	1173.95	92.4214
1174.44	88.9924	1174.44	93.1893	1174.44	90.9878	1174.44	92.444
1174.92	89.0521	1174.92	93.2624	1174.92	91.0435	1174.92	92.4662
1175.4	89.1085	1175.4	93.3345	1175.4	91.0967	1175.4	92.4866
1175.88	89.1616	1175.88	93.4046	1175.88	91.1471	1175.88	92.5047
1176.37	89.213	1176.37	93.4729	1176.37	91.1953	1176.37	92.5157
1176.85	89.2649	1176.85	93.5394	1176.85	91.242	1176.85	92.512
1177.33	89.3185	1177.33	93.6039	1177.33	91.2881	1177.33	92.502
1177.81	89.3734	1177.81	93.6652	1177.81	91.3331	1177.81	92.4908
1178.29	89.4275	1178.29	93.7213	1178.29	91.3764	1178.29	92.4817
1178.78	89.4779	1178.78	93.7706	1178.78	91.4167	1178.78	92.4806
1179.26	89.5221	1179.26	93.813	1179.26	91.4536	1179.26	92.4842
1179.74	89.5595	1179.74	93.8505	1179.74	91.4875	1179.74	92.4901
1180.22	89.5909	1180.22	93.8867	1180.22	91.5198	1180.22	92.5011
1180.7	89.6188	1180.7	93.9254	1180.7	91.552	1180.7	92.5211
1181.19	89.645	1181.19	93.9684	1181.19	91.5844	1181.19	92.5438
1181.67	89.6701	1181.67	94.0148	1181.67	91.6161	1181.67	92.5655
1182.15	89.693	1182.15	94.0612	1182.15	91.645	1182.15	92.581
1182.63	89.7114	1182.63	94.1028	1182.63	91.6685	1182.63	92.5809
1183.12	89.7232	1183.12	94.1352	1183.12	91.6847	1183.12	92.5739
1183.6	89.7275	1183.6	94.1567	1183.6	91.6935	1183.6	92.565
1184.08	89.7252	1184.08	94.1675	1184.08	91.696	1184.08	92.5563
1184.56	89.7186	1184.56	94.1702	1184.56	91.6947	1184.56	92.5524
1185.04	89.7099	1185.04	94.1675	1185.04	91.6918	1185.04	92.5509
1185.53	89.7005	1185.53	94.161	1185.53	91.6884	1185.53	92.5502
1186.01	89.6906	1186.01	94.1514	1186.01	91.6849	1186.01	92.5518
1186.49	89.6792	1186.49	94.138	1186.49	91.6805	1186.49	92.5569
1186.97	89.6651	1186.97	94.1202	1186.97	91.6747	1186.97	92.5637
1187.45	89.6481	1187.45	94.0984	1187.45	91.6671	1187.45	92.571
1187.94	89.6285	1187.94	94.0738	1187.94	91.6581	1187.94	92.578
1188.42	89.6077	1188.42	94.0483	1188.42	91.6484	1188.42	92.5831
1188.9	89.5869	1188.9	94.0228	1188.9	91.6381	1188.9	92.5871
1189.38	89.5662	1189.38	93.9972	1189.38	91.6264	1189.38	92.5906
1189.86	89.5449	1189.86	93.9698	1189.86	91.6119	1189.86	92.5922
1190.35	89.5213	1190.35	93.9387	1190.35	91.5931	1190.35	92.5893
1190.83	89.4943	1190.83	93.9023	1190.83	91.5691	1190.83	92.5859
1191.31	89.4634	1191.31	93.8607	1191.31	91.54	1191.31	92.5835
1191.79	89.4296	1191.79	93.8156	1191.79	91.5071	1191.79	92.5861
1192.28	89.3946	1192.28	93.7693	1192.28	91.4719	1192.28	92.6013
1192.76	89.3599	1192.76	93.724	1192.76	91.4359	1192.76	92.6205
1193.24	89.3262	1193.24	93.6804	1193.24	91.3993	1193.24	92.6388
1193.72	89.293	1193.72	93.6376	1193.72	91.3619	1193.72	92.6521
1194.2	89.2586	1194.2	93.5935	1194.2	91.3228	1194.2	92.6523
1194.68	89.2212	1194.68	93.546	1194.68	91.2816	1194.68	92.6458
1195.17	89.1796	1195.17	93.4935	1195.17	91.2383	1195.17	92.6367
1195.65	89.1331	1195.65	93.4356	1195.65	91.1938	1195.65	92.6238
1196.13	89.0821	1196.13	93.3726	1196.13	91.1485	1196.13	92.6054
1196.61	89.0263	1196.61	93.3044	1196.61	91.1021	1196.61	92.5868
1197.1	88.9658	1197.1	93.2307	1197.1	91.0531	1197.1	92.5711
1197.58	88.8996	1197.58	93.1505	1197.58	90.9994	1197.58	92.5643
1198.06	88.827	1198.06	93.063	1198.06	90.9387	1198.06	92.5773
1198.54	88.7479	1198.54	92.9686	1198.54	90.87	1198.54	92.5997
1199.02	88.6632	1199.02	92.8688	1199.02	90.7938	1199.02	92.625
1199.51	88.5745	1199.51	92.7662	1199.51	90.7124	1199.51	92.6518
1199.99	88.4841	1199.99	92.6636	1199.99	90.6284	1199.99	92.6771
1200.47	88.3934	1200.47	92.5624	1200.47	90.5439	1200.47	92.6994
1200.95	88.3026	1200.95	92.4619	1200.95	90.46	1200.95	92.7182
1201.43	88.2111	1201.43	92.3601	1201.43	90.3758	1201.43	92.7269
1201.92	88.1173	1201.92	92.2538	1201.92	90.2898	1201.92	92.7144
1202.4	88.0204	1202.4	92.1406	1202.4	90.2005	1202.4	92.6936
1202.88	87.9201	1202.88	92.0197	1202.88	90.1074	1202.88	92.6714
1203.36	87.8176	1203.36	91.8922	1203.36	90.0111	1203.36	92.6543
1203.85	87.7141	1203.85	91.7605	1203.85	89.9131	1203.85	92.6543
1204.33	87.6106	1204.33	91.6268	1204.33	89.8147	1204.33	92.6618
1204.81	87.5069	1204.81	91.4925	1204.81	89.7162	1204.81	92.6714
1205.29	87.4017	1205.29	91.3573	1205.29	89.6172	1205.29	92.6819
1205.77	87.2931	1205.77	91.2198	1205.77	89.5161	1205.77	92.69
1206.26	87.18	1206.26	91.0784	1206.26	89.4118	1206.26	92.6972
1206.74	87.0622	1206.74	90.9325	1206.74	89.3034	1206.74	92.7041
1207.22	86.941	1207.22	90.7825	1207.22	89.1914	1207.22	92.7096
1207.7	86.8186	1207.7	90.63	1207.7	89.0769	1207.7	92.7118
1208.18	86.697	1208.18	90.4766	1208.18	88.9611	1208.18	92.7127
1208.67	86.5771	1208.67	90.3234	1208.67	88.8445	1208.67	92.713
1209.15	86.4584	1209.15	90.1706	1209.15	88.727	1209.15	92.7137
1209.63	86.3396	1209.63	90.0174	1209.63	88.6079	1209.63	92.7161
1210.11	86.2191	1210.11	89.8632	1210.11	88.4864	1210.11	92.719
1210.6	86.0964	1210.6	89.7074	1210.6	88.3625	1210.6	92.7218
1211.08	85.9717	1211.08	89.5503	1211.08	88.2369	1211.08	92.7247
1211.56	85.8462	1211.56	89.3926	1211.56	88.111	1211.56	92.7278
1212.04	85.7213	1212.04	89.2347	1212.04	87.986	1212.04	92.7303
1212.52	85.5975	1212.52	89.0764	1212.52	87.8628	1212.52	92.7321
1213.01	85.4745	1213.01	88.9173	1213.01	87.7413	1213.01	92.7316
1213.49	85.3516	1213.49	88.7564	1213.49	87.6209	1213.49	92.7259
1213.97	85.2279	1213.97	88.5937	1213.97	87.5009	1213.97	92.7187
1214.45	85.1037	1214.45	88.4298	1214.45	87.3811	1214.45	92.7122
1214.93	84.9803	1214.93	88.2665	1214.93	87.2616	1214.93	92.7078
1215.42	84.8594	1215.42	88.1055	1215.42	87.143	1215.42	92.7078
1215.9	84.7429	1215.9	87.9484	1215.9	87.0259	1215.9	92.7115
1216.38	84.6311	1216.38	87.7953	1216.38	86.9102	1216.38	92.7176
1216.86	84.5233	1216.86	87.6455	1216.86	86.7956	1216.86	92.7296
1217.35	84.4179	1217.35	87.4976	1217.35	86.6812	1217.35	92.7534
1217.83	84.3129	1217.83	87.3506	1217.83	86.5667	1217.83	92.7799
1218.31	84.2076	1218.31	87.2048	1218.31	86.4526	1218.31	92.8044
1218.79	84.1023	1218.79	87.0616	1218.79	86.3403	1218.79	92.8197
1219.27	83.9984	1219.27	86.9229	1219.27	86.2314	1219.27	92.8136
1219.76	83.8974	1219.76	86.7898	1219.76	86.1277	1219.76	92.7974
1220.24	83.8	1220.24	86.6623	1220.24	86.0295	1220.24	92.778
1220.72	83.7059	1220.72	86.5388	1220.72	85.9364	1220.72	92.757
1221.2	83.6137	1221.2	86.4167	1221.2	85.8468	1221.2	92.7382
1221.68	83.5218	1221.68	86.2938	1221.68	85.7587	1221.68	92.722
1222.17	83.4291	1222.17	86.1687	1222.17	85.6708	1222.17	92.7086
1222.65	83.3359	1222.65	86.0419	1222.65	85.5822	1222.65	92.703
1223.13	83.2431	1223.13	85.9146	1223.13	85.4928	1223.13	92.7125
1223.61	83.1521	1223.61	85.7884	1223.61	85.403	1223.61	92.7293
1224.09	83.0636	1224.09	85.6641	1224.09	85.3132	1224.09	92.7486
1224.58	82.978	1224.58	85.542	1224.58	85.2238	1224.58	92.7685
1225.06	82.8947	1225.06	85.4219	1225.06	85.1352	1225.06	92.7857
1225.54	82.8137	1225.54	85.3039	1225.54	85.0485	1225.54	92.8002
1226.02	82.7355	1226.02	85.1893	1226.02	84.9653	1226.02	92.8123
1226.51	82.6619	1226.51	85.0803	1226.51	84.8876	1226.51	92.8173
1226.99	82.5954	1226.99	84.98	1226.99	84.8173	1226.99	92.8079
1227.47	82.5379	1227.47	84.8901	1227.47	84.7552	1227.47	92.7931
1227.95	82.4907	1227.95	84.8112	1227.95	84.701	1227.95	92.7777
1228.43	82.4531	1228.43	84.742	1228.43	84.6534	1228.43	92.7668
1228.92	82.4234	1228.92	84.6803	1228.92	84.6106	1228.92	92.77
1229.4	82.3997	1229.4	84.624	1229.4	84.5717	1229.4	92.7789
1229.88	82.3803	1229.88	84.5726	1229.88	84.5366	1229.88	92.7892
1230.36	82.3653	1230.36	84.5269	1230.36	84.5071	1230.36	92.7984
1230.84	82.3553	1230.84	84.4893	1230.84	84.4854	1230.84	92.8015
1231.33	82.3522	1231.33	84.4621	1231.33	84.4737	1231.33	92.8025
1231.81	82.3573	1231.81	84.4466	1231.81	84.4729	1231.81	92.8036
1232.29	82.3711	1232.29	84.4428	1232.29	84.4825	1232.29	92.8056
1232.77	82.3936	1232.77	84.4493	1232.77	84.5007	1232.77	92.8106
1233.26	82.4243	1233.26	84.4648	1233.26	84.5256	1233.26	92.8168
1233.74	82.4626	1233.74	84.4883	1233.74	84.5554	1233.74	92.8231
1234.22	82.5084	1234.22	84.5201	1234.22	84.5893	1234.22	92.8286
1234.7	82.5617	1234.7	84.561	1234.7	84.6273	1234.7	92.8313
1235.18	82.622	1235.18	84.6113	1235.18	84.6697	1235.18	92.8335
1235.66	82.6884	1235.66	84.6702	1235.66	84.7166	1235.66	92.8359
1236.15	82.7593	1236.15	84.7355	1236.15	84.7673	1236.15	92.841
1236.63	82.8325	1236.63	84.8037	1236.63	84.8206	1236.63	92.8535
1237.11	82.9066	1237.11	84.8721	1237.11	84.8757	1237.11	92.8672
1237.59	82.9803	1237.59	84.9387	1237.59	84.9316	1237.59	92.8794
1238.08	83.0534	1238.08	85.0036	1238.08	84.9884	1238.08	92.8846
1238.56	83.1258	1238.56	85.0678	1238.56	85.0459	1238.56	92.8731
1239.04	83.1971	1239.04	85.133	1239.04	85.1043	1239.04	92.8557
1239.52	83.2663	1239.52	85.2	1239.52	85.1629	1239.52	92.8385
1240	83.3322	1240	85.2685	1240	85.2211	1240	92.8264
1240.49	83.394	1240.49	85.3372	1240.49	85.2779	1240.49	92.8286
1240.97	83.452	1240.97	85.4051	1240.97	85.333	1240.97	92.8382
1241.45	83.5077	1241.45	85.4716	1241.45	85.3868	1241.45	92.8507
1241.93	83.5639	1241.93	85.5373	1241.93	85.4401	1241.93	92.867
1242.41	83.6233	1242.41	85.6034	1242.41	85.4939	1242.41	92.888
1242.9	83.6874	1242.9	85.6712	1242.9	85.5485	1242.9	92.9097
1243.38	83.7564	1243.38	85.741	1243.38	85.6035	1243.38	92.9301
1243.86	83.8285	1243.86	85.8123	1243.86	85.658	1243.86	92.9445
1244.34	83.9012	1244.34	85.8835	1244.34	85.7109	1244.34	92.9449
1244.83	83.9721	1244.83	85.9532	1244.83	85.7619	1244.83	92.9388
1245.31	84.04	1245.31	86.0206	1245.31	85.8116	1245.31	92.9307
1245.79	84.1049	1245.79	86.0855	1245.79	85.8614	1245.79	92.9214
1246.27	84.1675	1246.27	86.1486	1246.27	85.9126	1246.27	92.913
1246.75	84.2283	1246.75	86.2103	1246.75	85.966	1246.75	92.9066
1247.24	84.2878	1247.24	86.2712	1247.24	86.0216	1247.24	92.9021
1247.72	84.3455	1247.72	86.3316	1247.72	86.0782	1247.72	92.9041
1248.2	84.4012	1248.2	86.3917	1248.2	86.1349	1248.2	92.92
1248.68	84.4551	1248.68	86.4524	1248.68	86.1906	1248.68	92.9411
1249.16	84.5085	1249.16	86.5145	1249.16	86.2455	1249.16	92.9626
1249.65	84.5628	1249.65	86.579	1249.65	86.2998	1249.65	92.9801
1250.13	84.6192	1250.13	86.6456	1250.13	86.3542	1250.13	92.9852
1250.61	84.6779	1250.61	86.7127	1250.61	86.4084	1250.61	92.9848
1251.09	84.7374	1251.09	86.7774	1251.09	86.4617	1251.09	92.9825
1251.58	84.7954	1251.58	86.8361	1251.58	86.5127	1251.58	92.9791
1252.06	84.8498	1252.06	86.8862	1252.06	86.5603	1252.06	92.9767
1252.54	84.8993	1252.54	86.9274	1252.54	86.6044	1252.54	92.9748
1253.02	84.9443	1253.02	86.9615	1253.02	86.6456	1253.02	92.973
1253.5	84.9864	1253.5	86.9925	1253.5	86.6852	1253.5	92.9725
1253.99	85.0275	1253.99	87.0246	1253.99	86.7243	1253.99	92.9751
1254.47	85.0686	1254.47	87.0609	1254.47	86.7631	1254.47	92.9791
1254.95	85.1092	1254.95	87.1024	1254.95	86.8007	1254.95	92.9835
1255.43	85.1476	1255.43	87.1477	1255.43	86.8355	1255.43	92.988
1255.91	85.1818	1255.91	87.1942	1255.91	86.8658	1255.91	92.9918
1256.4	85.2105	1256.4	87.2393	1256.4	86.8915	1256.4	92.9952
1256.88	85.2339	1256.88	87.2813	1256.88	86.9133	1256.88	92.9982
1257.36	85.2539	1257.36	87.3201	1257.36	86.933	1257.36	93
1257.84	85.2727	1257.84	87.3562	1257.84	86.9528	1257.84	92.9985
1258.33	85.2923	1258.33	87.3903	1258.33	86.974	1258.33	92.9965
1258.81	85.3136	1258.81	87.4226	1258.81	86.9969	1258.81	92.9953
1259.29	85.3364	1259.29	87.4525	1259.29	87.0211	1259.29	92.9969
1259.77	85.3601	1259.77	87.4796	1259.77	87.0457	1259.77	93.0056
1260.25	85.3844	1260.25	87.5039	1260.25	87.0706	1260.25	93.017
1260.73	85.4101	1260.73	87.5265	1260.73	87.0963	1260.73	93.0287
1261.22	85.4385	1261.22	87.5494	1261.22	87.1238	1261.22	93.0395
1261.7	85.471	1261.7	87.5743	1261.7	87.1539	1261.7	93.0473
1262.18	85.5081	1262.18	87.6024	1262.18	87.1865	1262.18	93.0527
1262.66	85.5492	1262.66	87.6338	1262.66	87.2205	1262.66	93.0567
1263.15	85.593	1263.15	87.6679	1263.15	87.2548	1263.15	93.0567
1263.63	85.6384	1263.63	87.7041	1263.63	87.2885	1263.63	93.0477
1264.11	85.685	1264.11	87.7428	1264.11	87.3222	1264.11	93.0368
1264.59	85.734	1264.59	87.7853	1264.59	87.3576	1264.59	93.028
1265.07	85.7874	1265.07	87.8336	1265.07	87.3968	1265.07	93.0262
1265.56	85.8466	1265.56	87.8892	1265.56	87.4419	1265.56	93.0408
1266.04	85.9125	1266.04	87.9525	1266.04	87.4932	1266.04	93.0633
1266.52	85.984	1266.52	88.0228	1266.52	87.5499	1266.52	93.0886
1267	86.0593	1267	88.0986	1267	87.6104	1267	93.1163
1267.48	86.1366	1267.48	88.1782	1267.48	87.673	1267.48	93.1453
1267.97	86.2148	1267.97	88.2609	1267.97	87.7371	1267.97	93.1728
1268.45	86.2944	1268.45	88.347	1268.45	87.8036	1268.45	93.1975
1268.93	86.3765	1268.93	88.4372	1268.93	87.8737	1268.93	93.2135
1269.41	86.4623	1269.41	88.5314	1269.41	87.9487	1269.41	93.2109
1269.9	86.5519	1269.9	88.6291	1269.9	88.0286	1269.9	93.2003
1270.38	86.6437	1270.38	88.7284	1270.38	88.1117	1270.38	93.1879
1270.86	86.7353	1270.86	88.8268	1270.86	88.1953	1270.86	93.1777
1271.34	86.824	1271.34	88.9226	1271.34	88.2764	1271.34	93.1777
1271.82	86.908	1271.82	89.0156	1271.82	88.3527	1271.82	93.1827
1272.31	86.9871	1272.31	89.1068	1272.31	88.4236	1272.31	93.1895
1272.79	87.0626	1272.79	89.1979	1272.79	88.4899	1272.79	93.1994
1273.27	87.1362	1273.27	89.2901	1273.27	88.5532	1273.27	93.214
1273.75	87.2095	1273.75	89.3834	1273.75	88.6152	1273.75	93.2299
1274.23	87.2829	1274.23	89.4763	1274.23	88.6774	1274.23	93.2453
1274.72	87.3565	1274.72	89.5666	1274.72	88.7408	1274.72	93.2573
1275.2	87.4297	1275.2	89.6525	1275.2	88.806	1275.2	93.2605
1275.68	87.5025	1275.68	89.7333	1275.68	88.8735	1275.68	93.2596
1276.16	87.5751	1276.16	89.81	1276.16	88.9432	1276.16	93.2575
1276.64	87.6477	1276.64	89.8841	1276.64	89.0149	1276.64	93.2546
1277.13	87.7202	1277.13	89.9571	1277.13	89.087	1277.13	93.2526
1277.61	87.7913	1277.61	90.0296	1277.61	89.1572	1277.61	93.2516
1278.09	87.8588	1278.09	90.1009	1278.09	89.2229	1278.09	93.2514
1278.57	87.9202	1278.57	90.1696	1278.57	89.2821	1278.57	93.2541
1279.06	87.9741	1279.06	90.234	1279.06	89.3335	1279.06	93.2631
1279.54	88.0201	1279.54	90.2935	1279.54	89.3775	1279.54	93.2745
1280.02	88.0597	1280.02	90.3482	1280.02	89.4158	1280.02	93.2861
1280.5	88.0956	1280.5	90.3988	1280.5	89.4502	1280.5	93.2961
1280.98	88.13	1280.98	90.4459	1280.98	89.4822	1280.98	93.3016
1281.47	88.1647	1281.47	90.4893	1281.47	89.5125	1281.47	93.3045
1281.95	88.1998	1281.95	90.5286	1281.95	89.541	1281.95	93.3063
1282.43	88.2347	1282.43	90.5632	1282.43	89.5674	1282.43	93.3058
1282.91	88.2681	1282.91	90.5936	1282.91	89.592	1282.91	93.3009
1283.39	88.2996	1283.39	90.6214	1283.39	89.6155	1283.39	93.2953
1283.88	88.3291	1283.88	90.649	1283.88	89.6394	1283.88	93.2909
1284.36	88.3572	1284.36	90.6786	1284.36	89.6645	1284.36	93.2912
1284.84	88.3841	1284.84	90.711	1284.84	89.6906	1284.84	93.3023
1285.32	88.4095	1285.32	90.7452	1285.32	89.7164	1285.32	93.3181
1285.81	88.4324	1285.81	90.7784	1285.81	89.7396	1285.81	93.3351
1286.29	88.4517	1286.29	90.8074	1286.29	89.7586	1286.29	93.3524
1286.77	88.4667	1286.77	90.83	1286.77	89.773	1286.77	93.3677
1287.25	88.4784	1287.25	90.8461	1287.25	89.7844	1287.25	93.3807
1287.73	88.4887	1287.73	90.8579	1287.73	89.7954	1287.73	93.3917
1288.22	88.5003	1288.22	90.8692	1288.22	89.8089	1288.22	93.3966
1288.7	88.5154	1288.7	90.8837	1288.7	89.8268	1288.7	93.3886
1289.18	88.5348	1289.18	90.9035	1289.18	89.8488	1289.18	93.3764
1289.66	88.5578	1289.66	90.9288	1289.66	89.8731	1289.66	93.3645
1290.14	88.5825	1290.14	90.958	1290.14	89.8969	1290.14	93.3581
1290.63	88.6066	1290.63	90.9887	1290.63	89.9184	1290.63	93.3661
1291.11	88.6283	1291.11	91.0186	1291.11	89.9367	1291.11	93.3809
1291.59	88.6467	1291.59	91.0462	1291.59	89.9525	1291.59	93.3981
1292.07	88.6616	1292.07	91.0706	1292.07	89.967	1292.07	93.4178
1292.56	88.6732	1292.56	91.0909	1292.56	89.981	1292.56	93.4394
1293.04	88.6816	1293.04	91.1067	1293.04	89.9945	1293.04	93.4603
1293.52	88.6868	1293.52	91.1174	1293.52	90.0066	1293.52	93.4793
1294	88.6892	1294	91.1228	1294	90.0163	1294	93.4921
1294.48	88.6896	1294.48	91.1239	1294.48	90.0233	1294.48	93.4912
1294.97	88.6894	1294.97	91.1226	1294.97	90.0281	1294.97	93.4841
1295.45	88.6904	1295.45	91.1215	1295.45	90.0322	1295.45	93.4753
1295.93	88.6942	1295.93	91.1228	1295.93	90.0372	1295.93	93.4674
1296.41	88.7011	1296.41	91.1277	1296.41	90.0437	1296.41	93.4652
1296.89	88.7108	1296.89	91.136	1296.89	90.0511	1296.89	93.4659
1297.38	88.7218	1297.38	91.1463	1297.38	90.0579	1297.38	93.468
1297.86	88.7323	1297.86	91.1568	1297.86	90.0626	1297.86	93.4728
1298.34	88.7415	1298.34	91.1664	1298.34	90.0647	1298.34	93.4818
1298.82	88.749	1298.82	91.1749	1298.82	90.0653	1298.82	93.4928
1299.31	88.7556	1299.31	91.1832	1299.31	90.0664	1299.31	93.5044
1299.79	88.7616	1299.79	91.1918	1299.79	90.0704	1299.79	93.5153
1300.27	88.7672	1300.27	91.2007	1300.27	90.0785	1300.27	93.5231
1300.75	88.7715	1300.75	91.2088	1300.75	90.0899	1300.75	93.5296
1301.23	88.7734	1301.23	91.2142	1301.23	90.1027	1301.23	93.5357
1301.71	88.7725	1301.71	91.2153	1301.71	90.114	1301.71	93.5413
1302.2	88.7689	1302.2	91.2118	1302.2	90.1217	1302.2	93.5462
1302.68	88.7643	1302.68	91.2047	1302.68	90.125	1302.68	93.5512
1303.16	88.7609	1303.16	91.1965	1303.16	90.1248	1303.16	93.5566
1303.64	88.761	1303.64	91.1896	1303.64	90.1231	1303.64	93.5638
1304.13	88.7653	1304.13	91.1856	1304.13	90.1215	1304.13	93.5756
1304.61	88.7733	1304.61	91.1848	1304.61	90.1213	1304.61	93.5888
1305.09	88.7833	1305.09	91.1865	1305.09	90.1225	1305.09	93.6015
1305.57	88.7933	1305.57	91.1894	1305.57	90.1247	1305.57	93.6115
1306.05	88.8021	1306.05	91.1927	1306.05	90.1274	1306.05	93.6146
1306.54	88.8093	1306.54	91.1964	1306.54	90.1308	1306.54	93.6151
1307.02	88.8156	1307.02	91.2008	1307.02	90.1352	1307.02	93.6152
1307.5	88.8214	1307.5	91.2062	1307.5	90.1413	1307.5	93.6164
1307.98	88.8267	1307.98	91.212	1307.98	90.1489	1307.98	93.6217
1308.46	88.8307	1308.46	91.2166	1308.46	90.1572	1308.46	93.629
1308.95	88.832	1308.95	91.2184	1308.95	90.1645	1308.95	93.6369
1309.43	88.8301	1309.43	91.2166	1309.43	90.1698	1309.43	93.6457
1309.91	88.8254	1309.91	91.2117	1309.91	90.1727	1309.91	93.6556
1310.39	88.8199	1310.39	91.2063	1310.39	90.1738	1310.39	93.6657
1310.88	88.8161	1310.88	91.2032	1310.88	90.1743	1310.88	93.6753
1311.36	88.8163	1311.36	91.2051	1311.36	90.1758	1311.36	93.6838
1311.84	88.8214	1311.84	91.2127	1311.84	90.1789	1311.84	93.6896
1312.32	88.8303	1312.32	91.2247	1312.32	90.1831	1312.32	93.6938
1312.8	88.8406	1312.8	91.2381	1312.8	90.1874	1312.8	93.6971
1313.29	88.85	1313.29	91.2497	1313.29	90.1907	1313.29	93.6986
1313.77	88.8568	1313.77	91.2575	1313.77	90.1925	1313.77	93.6962
1314.25	88.8614	1314.25	91.2613	1314.25	90.1936	1314.25	93.6934
1314.73	88.8653	1314.73	91.2622	1314.73	90.1951	1314.73	93.6919
1315.21	88.8697	1315.21	91.2619	1315.21	90.1978	1315.21	93.6946
1315.7	88.8753	1315.7	91.2609	1315.7	90.2015	1315.7	93.707
1316.18	88.8813	1316.18	91.2587	1316.18	90.2049	1316.18	93.7238
1316.66	88.8858	1316.66	91.2539	1316.66	90.2061	1316.66	93.742
1317.14	88.8868	1317.14	91.2452	1317.14	90.2032	1317.14	93.7604
1317.62	88.8833	1317.62	91.2324	1317.62	90.1954	1317.62	93.7773
1318.11	88.8755	1318.11	91.2164	1318.11	90.1833	1318.11	93.7924
1318.59	88.8646	1318.59	91.1989	1318.59	90.1681	1318.59	93.8061
1319.07	88.8517	1319.07	91.1809	1319.07	90.1511	1319.07	93.8151
1319.55	88.8368	1319.55	91.162	1319.55	90.1325	1319.55	93.814
1320.04	88.819	1320.04	91.1402	1320.04	90.1119	1320.04	93.8096
1320.52	88.7969	1320.52	91.1133	1320.52	90.0881	1320.52	93.8057
1321	88.7697	1321	91.0798	1321	90.0606	1321	93.8064
1321.48	88.7385	1321.48	91.0401	1321.48	90.0299	1321.48	93.8194
1321.96	88.7053	1321.96	90.9965	1321.96	89.9972	1321.96	93.838
1322.45	88.673	1322.45	90.9521	1322.45	89.9647	1322.45	93.8582
1322.93	88.6435	1322.93	90.9092	1322.93	89.9334	1322.93	93.8789
1323.41	88.6172	1323.41	90.8688	1323.41	89.9035	1323.41	93.8971
1323.89	88.5925	1323.89	90.8298	1323.89	89.8738	1323.89	93.914
1324.38	88.5666	1324.38	90.79	1324.38	89.8428	1324.38	93.9304
1324.86	88.5368	1324.86	90.7472	1324.86	89.8093	1324.86	93.9449
1325.34	88.5021	1325.34	90.7006	1325.34	89.7731	1325.34	93.9559
1325.82	88.4629	1325.82	90.6508	1325.82	89.7356	1325.82	93.9653
1326.3	88.4216	1326.3	90.6	1326.3	89.6984	1326.3	93.9745
1326.79	88.3805	1326.79	90.5504	1326.79	89.6633	1326.79	93.9843
1327.27	88.3412	1327.27	90.5033	1327.27	89.6305	1327.27	93.9961
1327.75	88.3037	1327.75	90.4586	1327.75	89.5996	1327.75	94.0093
1328.23	88.2671	1328.23	90.4152	1328.23	89.5691	1328.23	94.0233
1328.71	88.2306	1328.71	90.3722	1328.71	89.5385	1328.71	94.039
1329.2	88.1941	1329.2	90.3296	1329.2	89.5081	1329.2	94.0579
1329.68	88.1592	1329.68	90.2886	1329.68	89.4793	1329.68	94.0778
1330.16	88.1281	1330.16	90.2508	1330.16	89.454	1330.16	94.0978
1330.64	88.1032	1330.64	90.2178	1330.64	89.4338	1330.64	94.1162
1331.12	88.0853	1331.12	90.1895	1331.12	89.4185	1331.12	94.1298
1331.61	88.0734	1331.61	90.1648	1331.61	89.4067	1331.61	94.1419
1332.09	88.0652	1332.09	90.1415	1332.09	89.3957	1332.09	94.1542
1332.57	88.0579	1332.57	90.1179	1332.57	89.3835	1332.57	94.1676
1333.05	88.0497	1333.05	90.0939	1333.05	89.3692	1333.05	94.1846
1333.54	88.04	1333.54	90.0707	1333.54	89.3534	1333.54	94.2035
1334.02	88.0296	1334.02	90.0501	1334.02	89.3375	1334.02	94.2234
1334.5	88.0194	1334.5	90.034	1334.5	89.3231	1334.5	94.2444
1334.98	88.0098	1334.98	90.0228	1334.98	89.3111	1334.98	94.267
1335.46	88.0006	1335.46	90.0156	1335.46	89.3014	1335.46	94.2902
1335.95	87.991	1335.95	90.0106	1335.95	89.2933	1335.95	94.3135
1336.43	87.9807	1336.43	90.0065	1336.43	89.287	1336.43	94.3359
1336.91	87.9713	1336.91	90.0035	1336.91	89.2835	1336.91	94.3557
1337.39	87.9663	1337.39	90.0043	1337.39	89.2857	1337.39	94.3744
1337.87	87.9709	1337.87	90.0125	1337.87	89.297	1337.87	94.3934
1338.36	87.99	1338.36	90.0317	1338.36	89.3202	1338.36	94.4125
1338.84	88.0258	1338.84	90.0632	1338.84	89.3552	1338.84	94.4315
1339.32	88.076	1339.32	90.1048	1339.32	89.3986	1339.32	94.4519
1339.8	88.134	1339.8	90.151	1339.8	89.4443	1339.8	94.4742
1340.29	88.1913	1340.29	90.1959	1340.29	89.486	1340.29	94.5011
1340.77	88.2414	1340.77	90.2355	1340.77	89.5199	1340.77	94.5366
1341.25	88.2818	1341.25	90.2687	1341.25	89.5458	1341.25	94.5761
1341.73	88.3135	1341.73	90.297	1341.73	89.5654	1341.73	94.6166
1342.21	88.3388	1342.21	90.3217	1342.21	89.5811	1342.21	94.6558
1342.69	88.3602	1342.69	90.3438	1342.69	89.5942	1342.69	94.6893
1343.18	88.3794	1343.18	90.3632	1343.18	89.6055	1343.18	94.7204
1343.66	88.3969	1343.66	90.3798	1343.66	89.6153	1343.66	94.7516
1344.14	88.4137	1344.14	90.3944	1344.14	89.6245	1344.14	94.7823
1344.62	88.4309	1344.62	90.4089	1344.62	89.6351	1344.62	94.8117
1345.11	88.45	1345.11	90.4259	1345.11	89.6492	1345.11	94.8425
1345.59	88.4725	1345.59	90.4479	1345.59	89.6687	1345.59	94.876
1346.07	88.4985	1346.07	90.4753	1346.07	89.6937	1346.07	94.915
1346.55	88.5264	1346.55	90.5064	1346.55	89.7223	1346.55	94.9644
1347.03	88.5533	1347.03	90.5371	1347.03	89.7507	1347.03	95.0199
1347.52	88.5759	1347.52	90.5632	1347.52	89.7751	1347.52	95.0785
1348	88.592	1348	90.5818	1348	89.7928	1348	95.1401
1348.48	88.6011	1348.48	90.5929	1348.48	89.8034	1348.48	95.204
1348.96	88.6051	1348.96	90.5986	1348.96	89.8084	1348.96	95.2687
1349.44	88.6066	1349.44	90.6023	1349.44	89.8104	1349.44	95.334
1349.93	88.6078	1349.93	90.606	1349.93	89.8114	1349.93	95.3962
1350.41	88.6094	1350.41	90.6096	1350.41	89.8114	1350.41	95.4498
1350.89	88.6102	1350.89	90.6103	1350.89	89.8089	1350.89	95.5013
1351.37	88.6079	1351.37	90.6049	1351.37	89.8016	1351.37	95.5543
1351.86	88.601	1351.86	90.5911	1351.86	89.7882	1351.86	95.612
1352.34	88.5895	1352.34	90.5693	1352.34	89.7694	1352.34	95.6802
1352.82	88.5749	1352.82	90.5424	1352.82	89.7474	1352.82	95.7544
1353.3	88.5596	1353.3	90.5142	1353.3	89.7248	1353.3	95.8322
1353.78	88.5454	1353.78	90.4882	1353.78	89.7036	1353.78	95.9137
1354.27	88.5324	1354.27	90.4654	1354.27	89.6839	1354.27	95.9989
1354.75	88.5191	1354.75	90.4439	1354.75	89.6637	1354.75	96.0864
1355.23	88.5025	1355.23	90.4204	1355.23	89.6407	1355.23	96.1757
1355.71	88.4806	1355.71	90.3918	1355.71	89.6131	1355.71	96.2648
1356.19	88.4524	1356.19	90.3568	1356.19	89.5812	1356.19	96.3504
1356.68	88.4188	1356.68	90.3163	1356.68	89.547	1356.68	96.4357
1357.16	88.3813	1357.16	90.2727	1357.16	89.5131	1357.16	96.5232
1357.64	88.3412	1357.64	90.2276	1357.64	89.4807	1357.64	96.6131
1358.12	88.2986	1358.12	90.1817	1358.12	89.4495	1358.12	96.7059
1358.61	88.2525	1358.61	90.1341	1358.61	89.4173	1358.61	96.8032
1359.09	88.2019	1359.09	90.0835	1359.09	89.3812	1359.09	96.9055
1359.57	88.1463	1359.57	90.029	1359.57	89.3389	1359.57	97.0165
1360.05	88.0865	1360.05	89.9712	1360.05	89.29	1360.05	97.1425
1360.53	88.0248	1360.53	89.912	1360.53	89.2353	1360.53	97.2762
1361.02	87.964	1361.02	89.8531	1361.02	89.177	1361.02	97.4134
1361.5	87.9057	1361.5	89.7949	1361.5	89.1166	1361.5	97.551
1361.98	87.8495	1361.98	89.7347	1361.98	89.0543	1361.98	97.683
1362.46	87.7931	1362.46	89.6677	1362.46	88.9891	1362.46	97.8134
1362.94	87.7335	1362.94	89.5896	1362.94	88.9199	1362.94	97.9444
[truncated: 5,470 more rows]

## Sheet: Fig.2c
	SF				SF-1nMgO				SF-3nMgO
	#1	#2	#3		#1	#2	#3		#1	#2	#3
β-sheet	0.451	0.452	0.454		0.44	0.448	0.447		0.452	0.442	0.45
Randon coils and Helixes	0.332	0.331	0.325		0.336	0.328	0.34		0.33	0.336	0.333
Turns	0.112	0.112	0.112		0.115	0.113	0.115		0.115	0.125	0.115
	P values (β-sheet)	SF	SF-1nMgO	SF-3nMgO
	SF		P=0.686	P=0.238
	SF-1nMgO	P=0.686		P=0.399
	SF-3nMgO	P=0.238	P=0.399
	P values (Randon coils and Helixes)	SF	SF-1nMgO	SF-3nMgO
	SF		P=0.196	P=0.356
	SF-1nMgO	P=0.196		P=0.665
	SF-3nMgO	P=0.356	P=0.665
	P values (Turns)	SF	SF-1nMgO	SF-3nMgO
	SF		P=0.432	P=0.062
	SF-1nMgO	P=0.432		P=0.199
	SF-3nMgO	P=0.062	P=0.199

## Sheet: Fig.2d
MgO			SF			SF-1nMgO			SF-3nMgO
10	9450		10	14433.3		10	20062.5		10	18300
10.02	9337.5		10.02	14733.3		10.02	21112.5		10.02	17662.5
10.04	9075		10.04	16133.3		10.04	20250		10.04	17325
10.06	9112.5		10.06	14733.3		10.06	19500		10.06	16687.5
10.08	9450		10.08	14566.7		10.08	20662.5		10.08	17250
10.1	8812.5		10.1	15733.3		10.1	20737.5		10.1	16912.5
10.12	8475		10.12	15733.3		10.12	20250		10.12	15675
10.14	9787.5		10.14	15933.3		10.14	19575		10.14	16837.5
10.16	8775		10.16	16266.7		10.16	20475		10.16	17062.5
10.18	8287.5		10.18	14866.7		10.18	18787.5		10.18	15712.5
10.2	9225		10.2	15933.3		10.2	19312.5		10.2	17362.5
10.22	7875		10.22	14933.3		10.22	20812.5		10.22	18000
10.24	9075		10.24	14733.3		10.24	20287.5		10.24	18225
10.26	9112.5		10.26	15833.3		10.26	21525		10.26	16537.5
10.28	9300		10.28	15200		10.28	21937.5		10.28	17812.5
10.3	9787.5		10.3	15900		10.3	20737.5		10.3	17400
10.32	8812.5		10.32	15166.7		10.32	21225		10.32	17662.5
10.34	8400		10.34	15766.7		10.34	19762.5		10.34	18937.5
10.36	9187.5		10.36	15800		10.36	19012.5		10.36	18225
10.38	9450		10.38	16300		10.38	19200		10.38	16237.5
10.4	9150		10.4	14833.3		10.4	19125		10.4	16312.5
10.42	8700		10.42	16466.7		10.42	20250		10.42	17475
10.44	7912.5		10.44	16200		10.44	19387.5		10.44	17100
10.46	9075		10.46	16266.7		10.46	19500		10.46	16162.5
10.48	9337.5		10.48	15233.3		10.48	18900		10.48	17212.5
10.5	9562.5		10.5	16800		10.5	19125		10.5	18750
10.52	9712.5		10.52	16333.3		10.52	20550		10.52	16987.5
10.54	9150		10.54	16100		10.54	20175		10.54	17775
10.56	9375		10.56	16433.3		10.56	18675		10.56	18225
10.58	9000		10.58	14700		10.58	19800		10.58	16350
10.6	9187.5		10.6	15100		10.6	19987.5		10.6	18262.5
10.62	8400		10.62	17366.7		10.62	19350		10.62	16687.5
10.64	9000		10.64	16633.3		10.64	19575		10.64	17212.5
10.66	9225		10.66	16233.3		10.66	18937.5		10.66	17437.5
10.68	8737.5		10.68	17400		10.68	20100		10.68	17925
10.7	9037.5		10.7	15933.3		10.7	19012.5		10.7	17137.5
10.72	7987.5		10.72	17266.7		10.72	20550		10.72	17662.5
10.74	9487.5		10.74	16800		10.74	20962.5		10.74	18562.5
10.76	9037.5		10.76	16133.3		10.76	19575		10.76	16162.5
10.78	8662.5		10.78	16933.3		10.78	19125		10.78	17325
10.8	9262.5		10.8	16400		10.8	19575		10.8	16575
10.82	7950		10.82	16233.3		10.82	20212.5		10.82	18262.5
10.84	8662.5		10.84	15866.7		10.84	19425		10.84	18187.5
10.86	7950		10.86	16533.3		10.86	19762.5		10.86	16987.5
10.88	8062.5		10.88	16000		10.88	19200		10.88	17400
10.9	9600		10.9	16666.7		10.9	21150		10.9	18637.5
10.92	8700		10.92	17233.3		10.92	20662.5		10.92	17400
10.94	8475		10.94	15966.7		10.94	20925		10.94	17625
10.96	9337.5		10.96	16333.3		10.96	20287.5		10.96	17400
10.98	8850		10.98	15466.7		10.98	20700		10.98	16312.5
11	7800		11	16733.3		11	18450		11	17925
11.02	8700		11.02	15866.7		11.02	19200		11.02	17437.5
11.04	9075		11.04	16200		11.04	18937.5		11.04	17437.5
11.06	9150		11.06	15400		11.06	20662.5		11.06	17850
11.08	8212.5		11.08	16000		11.08	20700		11.08	18450
11.1	8587.5		11.1	17166.7		11.1	20287.5		11.1	16987.5
11.12	8625		11.12	16533.3		11.12	21150		11.12	17475
11.14	8700		11.14	17700		11.14	20775		11.14	18975
11.16	7012.5		11.16	16933.3		11.16	21487.5		11.16	18075
11.18	8887.5		11.18	16866.7		11.18	21150		11.18	17850
11.2	8587.5		11.2	18200		11.2	19537.5		11.2	17437.5
11.22	7837.5		11.22	16033.3		11.22	20437.5		11.22	19987.5
11.24	9000		11.24	16366.7		11.24	20362.5		11.24	16687.5
11.26	9225		11.26	16966.7		11.26	19837.5		11.26	16350
11.28	9487.5		11.28	16733.3		11.28	21225		11.28	16987.5
11.3	9000		11.3	17933.3		11.3	19987.5		11.3	16875
11.32	8512.5		11.32	18000		11.32	19875		11.32	16875
11.34	9150		11.34	18066.7		11.34	21825		11.34	18487.5
11.36	9075		11.36	17766.7		11.36	20775		11.36	16237.5
11.38	8850		11.38	17366.7		11.38	21825		11.38	16800
11.4	9037.5		11.4	17400		11.4	19350		11.4	17475
11.42	8962.5		11.42	16900		11.42	19537.5		11.42	17475
11.44	8475		11.44	17533.3		11.44	20775		11.44	16987.5
11.46	8812.5		11.46	16366.7		11.46	20587.5		11.46	18750
11.48	8250		11.48	17033.3		11.48	19575		11.48	18262.5
11.5	8475		11.5	17366.7		11.5	20587.5		11.5	16575
11.52	9712.5		11.52	18000		11.52	20887.5		11.52	16987.5
11.54	8512.5		11.54	16466.7		11.54	20850		11.54	18037.5
11.56	8887.5		11.56	17733.3		11.56	23512.5		11.56	16875
11.58	8400		11.58	17166.7		11.58	21637.5		11.58	17137.5
11.6	7500		11.6	16366.7		11.6	19725		11.6	17137.5
11.62	8550		11.62	15800		11.62	20662.5		11.62	18862.5
11.64	9037.5		11.64	17800		11.64	19575		11.64	16575
11.66	8325		11.66	18800		11.66	21337.5		11.66	16725
11.68	8025		11.68	16966.7		11.68	20362.5		11.68	18450
11.7	9900		11.7	16633.3		11.7	20100		11.7	17625
11.72	7987.5		11.72	18166.7		11.72	20175		11.72	18262.5
11.74	8400		11.74	17800		11.74	19912.5		11.74	17700
11.76	9150		11.76	17733.3		11.76	20812.5		11.76	18150
11.78	9450		11.78	18100		11.78	21037.5		11.78	16800
11.8	7650		11.8	17133.3		11.8	21300		11.8	18075
11.82	8212.5		11.82	16800		11.82	19312.5		11.82	16462.5
11.84	8587.5		11.84	18000		11.84	21187.5		11.84	19012.5
11.86	8362.5		11.86	17966.7		11.86	21225		11.86	19425
11.88	8925		11.88	16666.7		11.88	21450		11.88	18900
11.9	8025		11.9	17733.3		11.9	21600		11.9	17325
11.92	8250		11.92	17566.7		11.92	19687.5		11.92	17925
11.94	9187.5		11.94	18600		11.94	21600		11.94	17362.5
11.96	8287.5		11.96	18866.7		11.96	19350		11.96	17850
11.98	9075		11.98	19066.7		11.98	19162.5		11.98	17250
12	7725		12	18566.7		12	20850		12	18825
12.02	7875		12.02	17533.3		12.02	21637.5		12.02	17512.5
12.04	7162.5		12.04	17600		12.04	20700		12.04	19500
12.06	8212.5		12.06	18400		12.06	20512.5		12.06	16837.5
12.08	7387.5		12.08	17333.3		12.08	22012.5		12.08	18150
12.1	7162.5		12.1	18300		12.1	21675		12.1	18037.5
12.12	7762.5		12.12	19033.3		12.12	20212.5		12.12	17212.5
12.14	7837.5		12.14	19133.3		12.14	20850		12.14	17137.5
12.16	8700		12.16	18600		12.16	22575		12.16	17962.5
12.18	8700		12.18	18800		12.18	22612.5		12.18	17700
12.2	8437.5		12.2	17766.7		12.2	19762.5		12.2	18825
12.22	8250		12.22	18466.7		12.22	20887.5		12.22	17812.5
12.24	8025		12.24	19033.3		12.24	20700		12.24	17850
12.26	7987.5		12.26	19300		12.26	21562.5		12.26	17850
12.28	7725		12.28	18433.3		12.28	21262.5		12.28	17662.5
12.3	9000		12.3	19100		12.3	21600		12.3	17137.5
12.32	8250		12.32	18033.3		12.32	20700		12.32	18225
12.34	8475		12.34	19266.7		12.34	21975		12.34	18750
12.36	9225		12.36	18100		12.36	20475		12.36	17437.5
12.38	7912.5		12.38	19333.3		12.38	21600		12.38	18525
12.4	8550		12.4	18233.3		12.4	21150		12.4	19575
12.42	7387.5		12.42	18266.7		12.42	21187.5		12.42	18075
12.44	8100		12.44	19633.3		12.44	21862.5		12.44	18412.5
12.46	7762.5		12.46	17700		12.46	23287.5		12.46	17625
12.48	8737.5		12.48	19066.7		12.48	22575		12.48	17700
12.5	8737.5		12.5	18766.7		12.5	22537.5		12.5	19725
12.52	8475		12.52	18533.3		12.52	22800		12.52	18075
12.54	10125		12.54	18766.7		12.54	21525		12.54	18000
12.56	8512.5		12.56	18700		12.56	21600		12.56	18787.5
12.58	7875		12.58	19400		12.58	19762.5		12.58	17437.5
12.6	7575		12.6	17700		12.6	22537.5		12.6	19987.5
12.62	7687.5		12.62	18333.3		12.62	21750		12.62	20287.5
12.64	8437.5		12.64	17600		12.64	21300		12.64	18900
12.66	7762.5		12.66	19766.7		12.66	20625		12.66	20062.5
12.68	8887.5		12.68	19866.7		12.68	22950		12.68	18150
12.7	8287.5		12.7	19833.3		12.7	21862.5		12.7	18450
12.72	8587.5		12.72	19500		12.72	20887.5		12.72	19837.5
12.74	7837.5		12.74	18866.7		12.74	22200		12.74	19050
12.76	8325		12.76	18600		12.76	20625		12.76	18525
12.78	7612.5		12.78	19300		12.78	22575		12.78	17850
12.8	8250		12.8	19300		12.8	22050		12.8	17737.5
12.82	8400		12.82	18133.3		12.82	21300		12.82	18075
12.84	8100		12.84	18833.3		12.84	21187.5		12.84	17850
12.86	8475		12.86	19166.7		12.86	21000		12.86	18037.5
12.88	7762.5		12.88	20433.3		12.88	22350		12.88	18937.5
12.9	8212.5		12.9	19900		12.9	21937.5		12.9	18000
12.92	8475		12.92	20466.7		12.92	20362.5		12.92	18975
12.94	7950		12.94	18233.3		12.94	22950		12.94	18037.5
12.96	7875		12.96	20833.3		12.96	22462.5		12.96	18712.5
12.98	7912.5		12.98	19800		12.98	22875		12.98	19312.5
13	9412.5		13	21133.3		13	20137.5		13	17812.5
13.02	8325		13.02	20433.3		13.02	23700		13.02	19875
13.04	7987.5		13.04	20566.7		13.04	21862.5		13.04	18787.5
13.06	7987.5		13.06	19900		13.06	22125		13.06	19612.5
13.08	8137.5		13.08	20433.3		13.08	22800		13.08	20025
13.1	9375		13.1	20100		13.1	21562.5		13.1	19350
13.12	7912.5		13.12	18933.3		13.12	23400		13.12	18937.5
13.14	8625		13.14	20366.7		13.14	22837.5		13.14	18975
13.16	7912.5		13.16	19333.3		13.16	22687.5		13.16	20512.5
13.18	8700		13.18	21033.3		13.18	23100		13.18	18037.5
13.2	8550		13.2	20900		13.2	23175		13.2	20212.5
13.22	7875		13.22	20566.7		13.22	23962.5		13.22	19125
13.24	8212.5		13.24	20633.3		13.24	22762.5		13.24	19387.5
13.26	8737.5		13.26	21533.3		13.26	21600		13.26	18937.5
13.28	8812.5		13.28	20600		13.28	22312.5		13.28	19612.5
13.3	8700		13.3	20866.7		13.3	21862.5		13.3	19425
13.32	9037.5		13.32	20866.7		13.32	21450		13.32	20175
13.34	7725		13.34	20133.3		13.34	21637.5		13.34	18862.5
13.36	8400		13.36	19866.7		13.36	21525		13.36	17962.5
13.38	8850		13.38	20233.3		13.38	21600		13.38	19200
13.4	9112.5		13.4	21666.7		13.4	23062.5		13.4	19012.5
13.42	7800		13.42	20366.7		13.42	22950		13.42	18937.5
13.44	8287.5		13.44	20100		13.44	20850		13.44	19500
13.46	9562.5		13.46	22266.7		13.46	21637.5		13.46	18787.5
13.48	8662.5		13.48	20266.7		13.48	22912.5		13.48	19875
13.5	7987.5		13.5	19766.7		13.5	23025		13.5	19687.5
13.52	8175		13.52	19033.3		13.52	23025		13.52	20325
13.54	8212.5		13.54	22466.7		13.54	22912.5		13.54	18975
13.56	8550		13.56	21466.7		13.56	23887.5		13.56	18525
13.58	8850		13.58	21266.7		13.58	23025		13.58	18675
13.6	8287.5		13.6	20466.7		13.6	22200		13.6	20025
13.62	8587.5		13.62	22166.7		13.62	22987.5		13.62	19837.5
13.64	8812.5		13.64	22500		13.64	23850		13.64	19800
13.66	7425		13.66	21900		13.66	23775		13.66	20400
13.68	8512.5		13.68	22266.7		13.68	24300		13.68	20587.5
13.7	8062.5		13.7	22000		13.7	23812.5		13.7	19500
13.72	7612.5		13.72	22233.3		13.72	25350		13.72	20512.5
13.74	9300		13.74	21333.3		13.74	25125		13.74	21112.5
13.76	7800		13.76	21766.7		13.76	23137.5		13.76	19162.5
13.78	8700		13.78	22900		13.78	23550		13.78	19875
13.8	8925		13.8	22933.3		13.8	23325		13.8	19350
13.82	8625		13.82	23000		13.82	23775		13.82	19425
13.84	8287.5		13.84	20933.3		13.84	24975		13.84	21150
13.86	9937.5		13.86	23300		13.86	24825		13.86	20625
13.88	8512.5		13.88	21666.7		13.88	24187.5		13.88	21075
13.9	9262.5		13.9	22300		13.9	24562.5		13.9	21787.5
13.92	8512.5		13.92	22233.3		13.92	25050		13.92	21337.5
13.94	8925		13.94	21500		13.94	25200		13.94	21000
13.96	8850		13.96	21700		13.96	24412.5		13.96	21525
13.98	8512.5		13.98	22600		13.98	23887.5		13.98	19462.5
14	8400		14	22066.7		14	23887.5		14	20700
14.02	7612.5		14.02	22433.3		14.02	23587.5		14.02	21375
14.04	8325		14.04	23566.7		14.04	25237.5		14.04	19500
14.06	8362.5		14.06	23900		14.06	25725		14.06	20887.5
14.08	8925		14.08	23266.7		14.08	24075		14.08	20625
14.1	8925		14.1	22066.7		14.1	23962.5		14.1	20025
14.12	8325		14.12	23700		14.12	25500		14.12	19725
14.14	7912.5		14.14	24100		14.14	25275		14.14	20550
14.16	8850		14.16	22366.7		14.16	25837.5		14.16	19912.5
14.18	8437.5		14.18	23433.3		14.18	27300		14.18	19725
14.2	8587.5		14.2	22533.3		14.2	25387.5		14.2	21375
14.22	8100		14.22	24300		14.22	24150		14.22	20700
14.24	7875		14.24	23700		14.24	25275		14.24	20400
14.26	7837.5		14.26	23100		14.26	26400		14.26	20512.5
14.28	7762.5		14.28	23766.7		14.28	23925		14.28	21187.5
14.3	7950		14.3	23400		14.3	25200		14.3	21750
14.32	8962.5		14.32	24700		14.32	25312.5		14.32	21937.5
14.34	8812.5		14.34	24000		14.34	24000		14.34	21862.5
14.36	8400		14.36	23900		14.36	23925		14.36	21337.5
14.38	7950		14.38	24700		14.38	25200		14.38	22237.5
14.4	8175		14.4	23066.7		14.4	24187.5		14.4	21900
14.42	8775		14.42	25466.7		14.42	27037.5		14.42	22575
14.44	8850		14.44	23933.3		14.44	24712.5		14.44	22950
14.46	8737.5		14.46	24300		14.46	26250		14.46	22050
14.48	8587.5		14.48	23500		14.48	25875		14.48	20325
14.5	8925		14.5	24166.7		14.5	27337.5		14.5	21000
14.52	8062.5		14.52	25633.3		14.52	24637.5		14.52	22125
14.54	8812.5		14.54	25266.7		14.54	26812.5		14.54	21937.5
14.56	8062.5		14.56	23700		14.56	27112.5		14.56	22837.5
14.58	7725		14.58	24933.3		14.58	25387.5		14.58	21187.5
14.6	9337.5		14.6	25033.3		14.6	26812.5		14.6	22087.5
14.62	9937.5		14.62	25333.3		14.62	27262.5		14.62	21525
14.64	8475		14.64	24100		14.64	25687.5		14.64	22200
14.66	8287.5		14.66	26466.7		14.66	26850		14.66	21487.5
14.68	9037.5		14.68	25833.3		14.68	26625		14.68	22087.5
14.7	8962.5		14.7	24533.3		14.7	27862.5		14.7	21637.5
14.72	8962.5		14.72	25766.7		14.72	27675		14.72	22500
14.74	8325		14.74	25966.7		14.74	27675		14.74	23550
14.76	8550		14.76	25066.7		14.76	26250		14.76	21750
14.78	8587.5		14.78	25433.3		14.78	27900		14.78	22087.5
14.8	9487.5		14.8	25466.7		14.8	27675		14.8	22837.5
14.82	8850		14.82	26066.7		14.82	26962.5		14.82	23212.5
14.84	9525		14.84	24766.7		14.84	26737.5		14.84	21975
14.86	9150		14.86	25366.7		14.86	28762.5		14.86	23025
14.88	8362.5		14.88	25966.7		14.88	26925		14.88	22837.5
14.9	8925		14.9	25733.3		14.9	27412.5		14.9	23512.5
14.92	9075		14.92	23766.7		14.92	27675		14.92	22125
14.94	8700		14.94	27433.3		14.94	28425		14.94	22762.5
14.96	9150		14.96	26133.3		14.96	27975		14.96	22687.5
14.98	9075		14.98	26400		14.98	26137.5		14.98	23475
15	9112.5		15	27633.3		15	28462.5		15	22875
15.02	8437.5		15.02	25466.7		15.02	25087.5		15.02	24375
15.04	8962.5		15.04	27433.3		15.04	28462.5		15.04	24675
15.06	9600		15.06	26200		15.06	28012.5		15.06	24075
15.08	9450		15.08	25633.3		15.08	26775		15.08	24562.5
15.1	8850		15.1	26866.7		15.1	27300		15.1	23437.5
15.12	8625		15.12	26400		15.12	27975		15.12	22387.5
15.14	8812.5		15.14	27866.7		15.14	30112.5		15.14	23775
15.16	8362.5		15.16	26433.3		15.16	27637.5		15.16	24787.5
15.18	10237.5		15.18	27700		15.18	29475		15.18	23062.5
15.2	9300		15.2	27133.3		15.2	29437.5		15.2	23400
15.22	8175		15.22	27500		15.22	29925		15.22	24225
15.24	9412.5		15.24	26900		15.24	29550		15.24	23362.5
15.26	8737.5		15.26	27933.3		15.26	27675		15.26	23550
15.28	8400		15.28	27866.7		15.28	31200		15.28	24337.5
15.3	9262.5		15.3	27166.7		15.3	29025		15.3	24300
15.32	9075		15.32	27766.7		15.32	32362.5		15.32	22537.5
15.34	8437.5		15.34	27000		15.34	30562.5		15.34	23362.5
15.36	9487.5		15.36	27500		15.36	30712.5		15.36	25837.5
15.38	9037.5		15.38	27733.3		15.38	30375		15.38	24787.5
15.4	7762.5		15.4	26233.3		15.4	28987.5		15.4	25237.5
15.42	8812.5		15.42	27933.3		15.42	29475		15.42	24412.5
15.44	9225		15.44	27100		15.44	27225		15.44	24562.5
15.46	9637.5		15.46	27666.7		15.46	30075		15.46	23662.5
15.48	9262.5		15.48	28733.3		15.48	28725		15.48	23400
15.5	8400		15.5	28966.7		15.5	29662.5		15.5	25837.5
15.52	8437.5		15.52	28266.7		15.52	28987.5		15.52	24037.5
15.54	8587.5		15.54	29066.7		15.54	31912.5		15.54	24525
15.56	9187.5		15.56	29200		15.56	30675		15.56	25650
15.58	8550		15.58	28266.7		15.58	30675		15.58	24787.5
15.6	8850		15.6	28900		15.6	28762.5		15.6	25725
15.62	8737.5		15.62	28733.3		15.62	29587.5		15.62	24712.5
15.64	8400		15.64	28233.3		15.64	29587.5		15.64	24412.5
15.66	9225		15.66	31366.7		15.66	32062.5		15.66	25087.5
15.68	8775		15.68	28533.3		15.68	31012.5		15.68	24975
15.7	9075		15.7	30766.7		15.7	30862.5		15.7	25087.5
15.72	8400		15.72	31000		15.72	29962.5		15.72	25162.5
15.74	8362.5		15.74	30233.3		15.74	32362.5		15.74	23925
15.76	9262.5		15.76	30266.7		15.76	32025		15.76	24150
15.78	10575		15.78	30700		15.78	32700		15.78	25762.5
15.8	8287.5		15.8	28500		15.8	32362.5		15.8	25350
15.82	8925		15.82	29500		15.82	30975		15.82	25612.5
15.84	8512.5		15.84	30533.3		15.84	34350		15.84	25875
15.86	8925		15.86	29533.3		15.86	30337.5		15.86	27337.5
15.88	9075		15.88	29833.3		15.88	33637.5		15.88	28087.5
15.9	9000		15.9	32466.7		15.9	33412.5		15.9	27112.5
15.92	9487.5		15.92	31100		15.92	31950		15.92	25350
15.94	8775		15.94	31000		15.94	31800		15.94	27262.5
15.96	9412.5		15.96	31333.3		15.96	32700		15.96	26625
15.98	9900		15.98	30900		15.98	32400		15.98	28387.5
16	9562.5		16	32800		16	32400		16	28425
16.02	9637.5		16.02	31366.7		16.02	35625		16.02	27037.5
16.04	8700		16.04	32633.3		16.04	33675		16.04	28875
16.06	9900		16.06	31366.7		16.06	33862.5		16.06	27712.5
16.08	7800		16.08	32933.3		16.08	32437.5		16.08	26287.5
16.1	9075		16.1	30100		16.1	35550		16.1	29662.5
16.12	9712.5		16.12	30400		16.12	35625		16.12	27600
16.14	9562.5		16.14	32366.7		16.14	35100		16.14	27600
16.16	9600		16.16	32700		16.16	33525		16.16	28612.5
16.18	9600		16.18	31966.7		16.18	34275		16.18	26962.5
16.2	9412.5		16.2	31500		16.2	33787.5		16.2	28162.5
16.22	8250		16.22	32500		16.22	34275		16.22	28687.5
16.24	9487.5		16.24	30466.7		16.24	34275		16.24	28875
16.26	9262.5		16.26	33133.3		16.26	35250		16.26	30787.5
16.28	9787.5		16.28	33433.3		16.28	36225		16.28	30487.5
16.3	9300		16.3	31833.3		16.3	35812.5		16.3	28650
16.32	8925		16.32	31766.7		16.32	34800		16.32	29887.5
16.34	9450		16.34	31400		16.34	36225		16.34	28500
16.36	9112.5		16.36	31500		16.36	35362.5		16.36	27825
16.38	9787.5		16.38	32866.7		16.38	35887.5		16.38	29587.5
16.4	10237.5		16.4	32200		16.4	35325		16.4	30375
16.42	9862.5		16.42	35800		16.42	38362.5		16.42	31875
16.44	9675		16.44	34166.7		16.44	38212.5		16.44	28762.5
16.46	10125		16.46	33933.3		16.46	35550		16.46	29737.5
16.48	9712.5		16.48	33566.7		16.48	37462.5		16.48	30037.5
16.5	9037.5		16.5	35633.3		16.5	36412.5		16.5	29587.5
16.52	9750		16.52	33766.7		16.52	37237.5		16.52	29700
16.54	9450		16.54	35133.3		16.54	36975		16.54	30487.5
16.56	9300		16.56	35433.3		16.56	38962.5		16.56	30825
16.58	10087.5		16.58	35266.7		16.58	37875		16.58	31275
16.6	9525		16.6	36100		16.6	38025		16.6	30975
16.62	9675		16.62	36100		16.62	39300		16.62	31950
16.64	9225		16.64	37100		16.64	38812.5		16.64	32475
16.66	10950		16.66	33633.3		16.66	39225		16.66	33075
16.68	10050		16.68	35866.7		16.68	37650		16.68	32700
16.7	10912.5		16.7	34833.3		16.7	38325		16.7	31950
16.72	11025		16.72	36733.3		16.72	36262.5		16.72	31987.5
16.74	10312.5		16.74	37266.7		16.74	39037.5		16.74	32662.5
16.76	10950		16.76	36266.7		16.76	37275		16.76	32287.5
16.78	9487.5		16.78	36600		16.78	40125		16.78	32925
16.8	9787.5		16.8	36233.3		16.8	39637.5		16.8	33450
16.82	9562.5		16.82	35700		16.82	39562.5		16.82	31800
16.84	10050		16.84	34733.3		16.84	40725		16.84	34800
16.86	10687.5		16.86	34733.3		16.86	38250		16.86	33375
16.88	10425		16.88	36133.3		16.88	38812.5		16.88	32062.5
16.9	10875		16.9	37100		16.9	40800		16.9	33937.5
16.92	10387.5		16.92	37533.3		16.92	41587.5		16.92	34650
16.94	10350		16.94	36866.7		16.94	41325		16.94	33862.5
16.96	9562.5		16.96	37633.3		16.96	41850		16.96	34125
16.98	9900		16.98	36433.3		16.98	41850		16.98	33562.5
17	10200		17	37000		17	37987.5		17	35550
17.02	9825		17.02	36466.7		17.02	41512.5		17.02	34612.5
17.04	10275		17.04	38833.3		17.04	42112.5		17.04	34387.5
17.06	9262.5		17.06	37600		17.06	39075		17.06	34612.5
17.08	9525		17.08	36966.7		17.08	42112.5		17.08	33487.5
17.1	10162.5		17.1	36900		17.1	42225		17.1	36412.5
17.12	10650		17.12	38666.7		17.12	41550		17.12	35662.5
17.14	10050		17.14	39833.3		17.14	40987.5		17.14	34387.5
17.16	10462.5		17.16	38966.7		17.16	41400		17.16	35962.5
17.18	10275		17.18	37900		17.18	42262.5		17.18	35700
17.2	10725		17.2	38700		17.2	44587.5		17.2	34987.5
17.22	10575		17.22	37500		17.22	42300		17.22	36300
17.24	11550		17.24	38100		17.24	41287.5		17.24	35887.5
17.26	11100		17.26	38566.7		17.26	42300		17.26	37575
17.28	11362.5		17.28	40200		17.28	41812.5		17.28	39600
17.3	11175		17.3	39900		17.3	45487.5		17.3	38100
17.32	11662.5		17.32	40733.3		17.32	43612.5		17.32	37762.5
17.34	10575		17.34	40900		17.34	43425		17.34	37350
17.36	11137.5		17.36	41300		17.36	43350		17.36	37650
17.38	10125		17.38	39866.7		17.38	43012.5		17.38	37800
17.4	11512.5		17.4	41100		17.4	42525		17.4	39075
17.42	11962.5		17.42	39266.7		17.42	44175		17.42	39262.5
17.44	10912.5		17.44	41200		17.44	45675		17.44	37575
17.46	11325		17.46	38633.3		17.46	43725		17.46	39112.5
17.48	11512.5		17.48	41100		17.48	45300		17.48	37162.5
17.5	11062.5		17.5	40700		17.5	46200		17.5	38062.5
17.52	12600		17.52	41700		17.52	45112.5		17.52	40350
17.54	12375		17.54	40700		17.54	45637.5		17.54	39300
17.56	12262.5		17.56	40766.7		17.56	45862.5		17.56	38625
17.58	11062.5		17.58	42166.7		17.58	46650		17.58	40537.5
17.6	12337.5		17.6	43000		17.6	47062.5		17.6	39300
17.62	12112.5		17.62	41000		17.62	47587.5		17.62	39412.5
17.64	13087.5		17.64	41333.3		17.64	46537.5		17.64	39637.5
17.66	12712.5		17.66	41100		17.66	48637.5		17.66	40575
17.68	13312.5		17.68	41566.7		17.68	44812.5		17.68	39525
17.7	13125		17.7	43666.7		17.7	45937.5		17.7	41287.5
17.72	13350		17.72	43300		17.72	46012.5		17.72	40350
17.74	13012.5		17.74	41600		17.74	47512.5		17.74	41587.5
17.76	13162.5		17.76	44666.7		17.76	46425		17.76	43125
17.78	14625		17.78	43333.3		17.78	46650		17.78	42150
17.8	14100		17.8	44166.7		17.8	46462.5		17.8	41625
17.82	13462.5		17.82	44133.3		17.82	48600		17.82	43087.5
17.84	13237.5		17.84	44933.3		17.84	47325		17.84	43125
17.86	14550		17.86	44400		17.86	48975		17.86	39412.5
17.88	15487.5		17.88	42933.3		17.88	47737.5		17.88	42675
17.9	15600		17.9	44400		17.9	50212.5		17.9	43950
17.92	15037.5		17.92	43100		17.92	50400		17.92	42637.5
17.94	16087.5		17.94	44366.7		17.94	50100		17.94	44400
17.96	15937.5		17.96	44433.3		17.96	50025		17.96	43462.5
17.98	16387.5		17.98	44933.3		17.98	50587.5		17.98	44175
18	15375		18	45600		18	48450		18	46575
18.02	16312.5		18.02	45600		18.02	48262.5		18.02	45750
18.04	17700		18.04	47433.3		18.04	49012.5		18.04	43387.5
18.06	20025		18.06	46100		18.06	51862.5		18.06	44100
18.08	17737.5		18.08	45433.3		18.08	51375		18.08	45450
18.1	16762.5		18.1	47166.7		18.1	52162.5		18.1	44962.5
18.12	18037.5		18.12	48700		18.12	52650		18.12	46050
18.14	18412.5		18.14	46300		18.14	52387.5		18.14	46462.5
18.16	19650		18.16	46500		18.16	51225		18.16	45112.5
18.18	18937.5		18.18	47633.3		18.18	50887.5		18.18	45450
18.2	19162.5		18.2	49700		18.2	53212.5		18.2	47737.5
18.22	20325		18.22	46966.7		18.22	52725		18.22	47550
18.24	19950		18.24	47033.3		18.24	53625		18.24	46837.5
18.26	20775		18.26	46766.7		18.26	53250		18.26	48300
18.28	21150		18.28	46566.7		18.28	55462.5		18.28	46800
18.3	21975		18.3	48800		18.3	55912.5		18.3	46912.5
18.32	22875		18.32	49466.7		18.32	54337.5		18.32	48712.5
18.34	24262.5		18.34	49233.3		18.34	54525		18.34	50400
18.36	24225		18.36	48366.7		18.36	54375		18.36	49462.5
18.38	23775		18.38	49233.3		18.38	56287.5		18.38	50850
18.4	24487.5		18.4	50266.7		18.4	58425		18.4	49612.5
18.42	24975		18.42	50066.7		18.42	53587.5		18.42	49837.5
18.44	27750		18.44	49600		18.44	56062.5		18.44	53212.5
18.46	29362.5		18.46	50233.3		18.46	56475		18.46	48187.5
18.48	28425		18.48	50333.3		18.48	56062.5		18.48	49087.5
18.5	30487.5		18.5	51200		18.5	55987.5		18.5	51487.5
18.52	31612.5		18.52	50233.3		18.52	57225		18.52	52012.5
18.54	32700		18.54	49466.7		18.54	57337.5		18.54	50925
18.56	34012.5		18.56	49566.7		18.56	58275		18.56	53700
18.58	28462.5		18.58	51200		18.58	57600		18.58	52312.5
18.6	28612.5		18.6	49166.7		18.6	57937.5		18.6	52125
18.62	26662.5		18.62	51633.3		18.62	55612.5		18.62	50887.5
18.64	23475		18.64	52466.7		18.64	56362.5		18.64	53737.5
18.66	20137.5		18.66	51700		18.66	56737.5		18.66	52725
18.68	19200		18.68	52833.3		18.68	55575		18.68	54600
18.7	18900		18.7	51866.7		18.7	56250		18.7	52275
18.72	17212.5		18.72	53333.3		18.72	58200		18.72	53025
18.74	17287.5		18.74	53200		18.74	58275		18.74	52275
18.76	16875		18.76	51000		18.76	56175		18.76	53175
18.78	14325		18.78	52833.3		18.78	56475		18.78	52012.5
18.8	15375		18.8	53333.3		18.8	60300		18.8	52950
18.82	15075		18.82	52033.3		18.82	55237.5		18.82	53962.5
18.84	14550		18.84	53200		18.84	57750		18.84	52575
18.86	15675		18.86	57533.3		18.86	58800		18.86	53512.5
18.88	15150		18.88	53000		18.88	58987.5		18.88	52687.5
18.9	14287.5		18.9	53600		18.9	58575		18.9	54450
18.92	13537.5		18.92	53600		18.92	59175		18.92	53287.5
18.94	13537.5		18.94	53733.3		18.94	58575		18.94	53887.5
18.96	13875		18.96	51666.7		18.96	61125		18.96	52050
18.98	12825		18.98	54833.3		18.98	56587.5		18.98	51825
19	12600		19	53433.3		19	59025		19	52050
19.02	12000		19.02	55800		19.02	61912.5		19.02	52987.5
19.04	12525		19.04	56200		19.04	59362.5		19.04	50737.5
19.06	12787.5		19.06	54800		19.06	58312.5		19.06	53400
19.08	12600		19.08	54700		19.08	61387.5		19.08	51637.5
19.1	12037.5		19.1	56200		19.1	58725		19.1	52312.5
19.12	12412.5		19.12	56700		19.12	59850		19.12	52537.5
19.14	11850		19.14	56866.7		19.14	62250		19.14	52012.5
19.16	12337.5		19.16	54900		19.16	59700		19.16	51000
19.18	11362.5		19.18	56666.7		19.18	61050		19.18	53175
19.2	10612.5		19.2	59766.7		19.2	60187.5		19.2	52387.5
19.22	11662.5		19.22	58133.3		19.22	60150		19.22	49087.5
19.24	10950		19.24	57000		19.24	59325		19.24	51637.5
19.26	10500		19.26	58833.3		19.26	59212.5		19.26	50212.5
19.28	11062.5		19.28	56700		19.28	58987.5		19.28	49275
19.3	10050		19.3	56133.3		19.3	58462.5		19.3	50550
19.32	10575		19.32	57433.3		19.32	59775		19.32	51450
19.34	10687.5		19.34	58700		19.34	60562.5		19.34	50625
19.36	10912.5		19.36	57133.3		19.36	60187.5		19.36	49462.5
19.38	10575		19.38	57066.7		19.38	57675		19.38	48975
19.4	10875		19.4	55633.3		19.4	58350		19.4	49387.5
19.42	11287.5		19.42	58633.3		19.42	57412.5		19.42	50287.5
19.44	10462.5		19.44	57400		19.44	60450		19.44	50700
19.46	10575		19.46	60466.7		19.46	59025		19.46	49837.5
19.48	10237.5		19.48	59333.3		19.48	58762.5		19.48	47475
19.5	10725		19.5	58833.3		19.5	57750		19.5	48750
19.52	10350		19.52	58733.3		19.52	57375		19.52	47550
19.54	9112.5		19.54	60133.3		19.54	58950		19.54	47737.5
19.56	10050		19.56	56100		19.56	57562.5		19.56	47925
19.58	9637.5		19.58	58500		19.58	57150		19.58	46612.5
19.6	10125		19.6	61866.7		19.6	56250		19.6	47812.5
19.62	9225		19.62	59600		19.62	56737.5		19.62	47662.5
19.64	9450		19.64	61700		19.64	60862.5		19.64	45562.5
19.66	10387.5		19.66	58033.3		19.66	55762.5		19.66	47512.5
19.68	9262.5		19.68	61300		19.68	59662.5		19.68	46500
19.7	10200		19.7	61100		19.7	59700		19.7	48525
19.72	9487.5		19.72	59566.7		19.72	60900		19.72	48787.5
19.74	9375		19.74	59133.3		19.74	59475		19.74	50175
19.76	9900		19.76	60233.3		19.76	59587.5		19.76	48225
19.78	9487.5		19.78	60533.3		19.78	58125		19.78	47100
19.8	10012.5		19.8	61533.3		19.8	59587.5		19.8	46687.5
19.82	9300		19.82	62433.3		19.82	56587.5		19.82	46462.5
19.84	9300		19.84	60900		19.84	56662.5		19.84	43987.5
19.86	9300		19.86	63100		19.86	57787.5		19.86	46537.5
19.88	9337.5		19.88	62300		19.88	58575		19.88	46350
19.9	9112.5		19.9	61700		19.9	59850		19.9	46612.5
19.92	9825		19.92	63433.3		19.92	59550		19.92	44737.5
19.94	9750		19.94	61300		19.94	59737.5		19.94	47475
19.96	9262.5		19.96	60200		19.96	61387.5		19.96	45825
19.98	10200		19.98	59433.3		19.98	59212.5		19.98	45187.5
20	9525		20	62833.3		20	55612.5		20	46125
20.02	9075		20.02	62733.3		20.02	61537.5		20.02	45487.5
20.04	8887.5		20.04	60700		20.04	59100		20.04	43275
20.06	9862.5		20.06	61400		20.06	58312.5		20.06	45675
20.08	9525		20.08	60733.3		20.08	60037.5		20.08	45600
20.1	9225		20.1	63600		20.1	55762.5		20.1	45787.5
20.12	9337.5		20.12	64466.7		20.12	59250		20.12	44887.5
20.14	9000		20.14	62733.3		20.14	59287.5		20.14	44700
20.16	9187.5		20.16	62433.3		20.16	59362.5		20.16	47550
20.18	8437.5		20.18	64600		20.18	57787.5		20.18	44925
20.2	9262.5		20.2	64433.3		20.2	57262.5		20.2	46275
20.22	9450		20.22	63466.7		20.22	60225		20.22	43237.5
20.24	10125		20.24	65900		20.24	57000		20.24	44625
20.26	8400		20.26	66800		20.26	58500		20.26	46575
20.28	8587.5		20.28	65800		20.28	58575		20.28	44962.5
20.3	9525		20.3	66100		20.3	55725		20.3	44662.5
20.32	8212.5		20.32	67500		20.32	57187.5		20.32	45487.5
20.34	9337.5		20.34	65200		20.34	58950		20.34	45150
20.36	8812.5		20.36	65133.3		20.36	56062.5		20.36	45000
20.38	9150		20.38	68133.3		20.38	58012.5		20.38	45525
20.4	9075		20.4	66466.7		20.4	59287.5		20.4	46200
20.42	8700		20.42	67966.7		20.42	57787.5		20.42	46050
20.44	7725		20.44	65033.3		20.44	56700		20.44	46425
20.46	7950		20.46	67566.7		20.46	58875		20.46	47400
20.48	8250		20.48	70566.7		20.48	60375		20.48	42375
20.5	7650		20.5	66133.3		20.5	56925		20.5	43762.5
20.52	8287.5		20.52	69766.7		20.52	56250		20.52	44550
20.54	8962.5		20.54	65533.3		20.54	61275		20.54	46500
20.56	8250		20.56	65133.3		20.56	58912.5		20.56	44887.5
20.58	8550		20.58	65400		20.58	59025		20.58	44700
20.6	8100		20.6	63300		20.6	59737.5		20.6	46312.5
20.62	8925		20.62	62233.3		20.62	59625		20.62	45487.5
20.64	8925		20.64	61666.7		20.64	59025		20.64	46462.5
20.66	8962.5		20.66	63933.3		20.66	58162.5		20.66	44925
20.68	9300		20.68	63066.7		20.68	56287.5		20.68	46162.5
20.7	8700		20.7	62433.3		20.7	57487.5		20.7	46200
20.72	8662.5		20.72	63900		20.72	57637.5		20.72	43725
20.74	9037.5		20.74	60866.7		20.74	57525		20.74	43012.5
20.76	8287.5		20.76	62633.3		20.76	58462.5		20.76	44212.5
20.78	8550		20.78	65700		20.78	55387.5		20.78	45637.5
20.8	8362.5		20.8	65633.3		20.8	57600		20.8	45000
20.82	8250		20.82	65866.7		20.82	56137.5		20.82	46950
20.84	8850		20.84	65333.3		20.84	58875		20.84	45075
20.86	8925		20.86	61800		20.86	57825		20.86	43912.5
20.88	8925		20.88	63900		20.88	59887.5		20.88	45937.5
20.9	9262.5		20.9	61633.3		20.9	57487.5		20.9	45112.5
20.92	8287.5		20.92	61700		20.92	56812.5		20.92	43050
20.94	8625		20.94	61833.3		20.94	56400		20.94	43312.5
20.96	8587.5		20.96	64833.3		20.96	57862.5		20.96	44587.5
20.98	9000		20.98	60066.7		20.98	55500		20.98	43612.5
21	8325		21	64100		21	55650		21	44700
21.02	9187.5		21.02	61900		21.02	54300		21.02	42450
21.04	8550		21.04	64166.7		21.04	56100		21.04	42112.5
21.06	8400		21.06	61566.7		21.06	54450		21.06	46912.5
21.08	8100		21.08	62866.7		21.08	56475		21.08	43162.5
21.1	8775		21.1	63733.3		21.1	55575		21.1	46012.5
21.12	8850		21.12	64433.3		21.12	54675		21.12	44550
21.14	8100		21.14	61833.3		21.14	59437.5		21.14	42375
21.16	8587.5		21.16	63533.3		21.16	56325		21.16	42450
21.18	8475		21.18	61966.7		21.18	54975		21.18	41025
21.2	9037.5		21.2	60900		21.2	56587.5		21.2	42600
21.22	9825		21.22	61166.7		21.22	55875		21.22	43762.5
21.24	8925		21.24	61866.7		21.24	54487.5		21.24	43762.5
21.26	7687.5		21.26	62133.3		21.26	54637.5		21.26	44137.5
21.28	8812.5		21.28	59766.7		21.28	57450		21.28	42262.5
21.3	7087.5		21.3	62466.7		21.3	55162.5		21.3	43237.5
21.32	8212.5		21.32	61566.7		21.32	56437.5		21.32	40537.5
21.34	8812.5		21.34	63533.3		21.34	56212.5		21.34	44212.5
21.36	7800		21.36	58533.3		21.36	54450		21.36	43387.5
21.38	8212.5		21.38	62800		21.38	55912.5		21.38	40912.5
21.4	8662.5		21.4	62033.3		21.4	55500		21.4	39975
21.42	9000		21.42	61233.3		21.42	54225		21.42	41250
21.44	8212.5		21.44	59666.7		21.44	54937.5		21.44	40237.5
21.46	8512.5		21.46	61033.3		21.46	52200		21.46	41212.5
21.48	7762.5		21.48	61866.7		21.48	53025		21.48	42262.5
21.5	7462.5		21.5	59633.3		21.5	50512.5		21.5	41662.5
21.52	7950		21.52	60933.3		21.52	53062.5		21.52	40425
21.54	7912.5		21.54	60500		21.54	52537.5		21.54	40875
21.56	8325		21.56	59833.3		21.56	53925		21.56	41400
21.58	7800		21.58	60600		21.58	52650		21.58	42150
21.6	7462.5		21.6	59100		21.6	50362.5		21.6	40875
21.62	8550		21.62	58300		21.62	54075		21.62	40237.5
21.64	7800		21.64	60800		21.64	55537.5		21.64	40425
21.66	8250		21.66	60833.3		21.66	54262.5		21.66	41212.5
21.68	8625		21.68	58166.7		21.68	53437.5		21.68	42000
21.7	8512.5		21.7	59233.3		21.7	52387.5		21.7	41962.5
21.72	7837.5		21.72	60800		21.72	52875		21.72	40312.5
21.74	7425		21.74	59466.7		21.74	53925		21.74	40237.5
21.76	7650		21.76	57666.7		21.76	51187.5		21.76	42412.5
21.78	7837.5		21.78	58600		21.78	53775		21.78	38850
21.8	7575		21.8	60033.3		21.8	51037.5		21.8	40612.5
21.82	8175		21.82	59833.3		21.82	54187.5		21.82	40875
21.84	7387.5		21.84	57966.7		21.84	54225		21.84	40125
21.86	8062.5		21.86	57233.3		21.86	52912.5		21.86	40762.5
21.88	7462.5		21.88	59000		21.88	53212.5		21.88	40387.5
21.9	8925		21.9	58066.7		21.9	53962.5		21.9	39675
21.92	8062.5		21.92	57133.3		21.92	53887.5		21.92	39825
21.94	8737.5		21.94	57066.7		21.94	53475		21.94	41587.5
21.96	8287.5		21.96	57900		21.96	50700		21.96	40687.5
21.98	8362.5		21.98	59966.7		21.98	50287.5		21.98	39187.5
22	8100		22	57733.3		22	52050		22	40762.5
22.02	8325		22.02	57233.3		22.02	50962.5		22.02	40687.5
22.04	7162.5		22.04	56666.7		22.04	52275		22.04	41587.5
22.06	8100		22.06	57066.7		22.06	51225		22.06	41025
22.08	7387.5		22.08	57633.3		22.08	50812.5		22.08	40162.5
22.1	7275		22.1	56333.3		22.1	51750		22.1	39787.5
22.12	7987.5		22.12	55833.3		22.12	51450		22.12	38025
22.14	7275		22.14	57066.7		22.14	49987.5		22.14	39412.5
22.16	8137.5		22.16	54866.7		22.16	52425		22.16	38362.5
22.18	8325		22.18	56566.7		22.18	50325		22.18	41137.5
22.2	7462.5		22.2	57166.7		22.2	49125		22.2	38212.5
22.22	8287.5		22.22	55200		22.22	51562.5		22.22	39825
22.24	7312.5		22.24	53833.3		22.24	50512.5		22.24	38437.5
22.26	7612.5		22.26	56966.7		22.26	53700		22.26	42225
22.28	7537.5		22.28	54466.7		22.28	49500		22.28	39975
22.3	8025		22.3	55766.7		22.3	50850		22.3	38962.5
22.32	7500		22.32	53300		22.32	50887.5		22.32	39487.5
22.34	7987.5		22.34	55800		22.34	50137.5		22.34	39000
22.36	7800		22.36	55333.3		22.36	51037.5		22.36	39637.5
22.38	7950		22.38	55333.3		22.38	52012.5		22.38	38437.5
22.4	8175		22.4	56233.3		22.4	50700		22.4	38325
22.42	7875		22.42	54666.7		22.42	50850		22.42	38812.5
22.44	7687.5		22.44	53633.3		22.44	51487.5		22.44	38175
22.46	6825		22.46	53266.7		22.46	51862.5		22.46	38662.5
22.48	7612.5		22.48	57366.7		22.48	49050		22.48	39225
22.5	7725		22.5	55666.7		22.5	50400		22.5	39450
22.52	9225		22.52	56100		22.52	50700		22.52	38325
22.54	7950		22.54	56300		22.54	50137.5		22.54	36187.5
22.56	7012.5		22.56	55466.7		22.56	49050		22.56	40162.5
22.58	7725		22.58	54466.7		22.58	48112.5		22.58	39000
22.6	7612.5		22.6	52766.7		22.6	49762.5		22.6	39300
22.62	7725		22.62	54966.7		22.62	52462.5		22.62	39450
22.64	7350		22.64	54433.3		22.64	49912.5		22.64	39337.5
22.66	7387.5		22.66	55700		22.66	51825		22.66	37237.5
22.68	7125		22.68	56333.3		22.68	49125		22.68	36825
22.7	7575		22.7	55600		22.7	50625		22.7	36937.5
22.72	8887.5		22.72	54166.7		22.72	48750		22.72	39487.5
22.74	8700		22.74	53900		22.74	50362.5		22.74	38212.5
22.76	7012.5		22.76	54766.7		22.76	49612.5		22.76	38287.5
22.78	8175		22.78	54133.3		22.78	49050		22.78	38250
22.8	7462.5		22.8	54200		22.8	50325		22.8	37837.5
22.82	7837.5		22.82	54166.7		22.82	49912.5		22.82	35775
22.84	7537.5		22.84	53933.3		22.84	51000		22.84	36375
22.86	6750		22.86	52600		22.86	49425		22.86	37500
22.88	6975		22.88	53666.7		22.88	50475		22.88	36750
22.9	7612.5		22.9	53200		22.9	48600		22.9	35775
22.92	7500		22.92	53100		22.92	49987.5		22.92	35250
22.94	7987.5		22.94	54533.3		22.94	47100		22.94	38250
22.96	8512.5		22.96	53700		22.96	47812.5		22.96	37950
22.98	7050		22.98	52733.3		22.98	47625		22.98	40312.5
23	7650		23	54000		23	50662.5		23	37837.5
23.02	7275		23.02	50900		23.02	48862.5		23.02	36075
23.04	7537.5		23.04	52833.3		23.04	50062.5		23.04	40837.5
23.06	7462.5		23.06	51533.3		23.06	46687.5		23.06	36975
23.08	6637.5		23.08	48966.7		23.08	47475		23.08	38062.5
23.1	7425		23.1	51133.3		23.1	48937.5		23.1	36412.5
23.12	8175		23.12	48800		23.12	51637.5		23.12	37650
23.14	7125		23.14	49633.3		23.14	46875		23.14	37425
23.16	7575		23.16	49133.3		23.16	49012.5		23.16	38812.5
23.18	7050		23.18	53000		23.18	49687.5		23.18	34537.5
23.2	7462.5		23.2	50233.3		23.2	48300		23.2	39600
23.22	7275		23.22	52300		23.22	49350		23.22	37087.5
23.24	7200		23.24	50966.7		23.24	48750		23.24	38062.5
23.26	7500		23.26	51066.7		23.26	48600		23.26	37500
23.28	8025		23.28	50700		23.28	47700		23.28	39525
23.3	7725		23.3	53333.3		23.3	48900		23.3	37800
23.32	7125		23.32	50000		23.32	49537.5		23.32	38025
23.34	7425		23.34	50100		23.34	49350		23.34	35962.5
23.36	7312.5		23.36	50866.7		23.36	49762.5		23.36	37087.5
23.38	8250		23.38	49733.3		23.38	46387.5		23.38	36862.5
23.4	6825		23.4	47700		23.4	46087.5		23.4	36675
23.42	7425		23.42	50700		23.42	50625		23.42	37312.5
23.44	7837.5		23.44	52433.3		23.44	49987.5		23.44	37650
23.46	7762.5		23.46	50633.3		23.46	48712.5		23.46	35100
23.48	6975		23.48	51400		23.48	48150		23.48	35250
23.5	7537.5		23.5	50833.3		23.5	48900		23.5	37912.5
23.52	8062.5		23.52	51066.7		23.52	48375		23.52	34462.5
23.54	8137.5		23.54	49466.7		23.54	48187.5		23.54	36637.5
23.56	7312.5		23.56	49200		23.56	49200		23.56	35925
23.58	7650		23.58	49333.3		23.58	47775		23.58	37875
23.6	7575		23.6	50300		23.6	48075		23.6	38287.5
23.62	7125		23.62	50666.7		23.62	47512.5		23.62	35737.5
23.64	6937.5		23.64	50566.7		23.64	48187.5		23.64	36900
23.66	7312.5		23.66	51100		23.66	47737.5		23.66	37275
23.68	7837.5		23.68	47866.7		23.68	48750		23.68	37987.5
23.7	7087.5		23.7	49400		23.7	47925		23.7	37012.5
23.72	8062.5		23.72	50900		23.72	47437.5		23.72	37200
23.74	7200		23.74	50766.7		23.74	47250		23.74	36337.5
23.76	6787.5		23.76	50366.7		23.76	50362.5		23.76	34837.5
23.78	7162.5		23.78	51933.3		23.78	47512.5		23.78	36562.5
23.8	6862.5		23.8	51033.3		23.8	48412.5		23.8	36862.5
23.82	7837.5		23.82	51133.3		23.82	50850		23.82	36787.5
23.84	6825		23.84	49600		23.84	49312.5		23.84	38100
23.86	7125		23.86	51566.7		23.86	48487.5		23.86	38137.5
23.88	7687.5		23.88	51300		23.88	49612.5		23.88	37725
23.9	6787.5		23.9	51566.7		23.9	49537.5		23.9	37387.5
23.92	7425		23.92	51266.7		23.92	44400		23.92	37275
23.94	7387.5		23.94	48933.3		23.94	48037.5		23.94	36525
23.96	7312.5		23.96	50133.3		23.96	47250		23.96	37125
23.98	6562.5		23.98	49333.3		23.98	47250		23.98	37012.5
24	6450		24	50366.7		24	47662.5		24	37650
24.02	7537.5		24.02	48433.3		24.02	46312.5		24.02	36937.5
24.04	7687.5		24.04	50200		24.04	49125		24.04	34575
24.06	7725		24.06	49766.7		24.06	48712.5		24.06	36262.5
24.08	6825		24.08	50900		24.08	45450		24.08	35662.5
24.1	7312.5		24.1	48633.3		24.1	46762.5		24.1	36037.5
24.12	7762.5		24.12	51100		24.12	47850		24.12	34612.5
24.14	7312.5		24.14	51300		24.14	46312.5		24.14	34537.5
24.16	7537.5		24.16	48733.3		24.16	47887.5		24.16	34312.5
24.18	6450		24.18	49366.7		24.18	46912.5		24.18	37162.5
24.2	7612.5		24.2	49600		24.2	48487.5		24.2	35362.5
24.22	7312.5		24.22	50000		24.22	48225		24.22	36187.5
24.24	7875		24.24	48566.7		24.24	48000		24.24	35587.5
24.26	7800		24.26	49900		24.26	48262.5		24.26	36187.5
24.28	7800		24.28	50233.3		24.28	46950		24.28	34575
24.3	7912.5		24.3	49233.3		24.3	47212.5		24.3	36150
24.32	6600		24.32	49100		24.32	46912.5		24.32	35925
24.34	7350		24.34	49433.3		24.34	46200		24.34	36675
24.36	6975		24.36	49900		24.36	46200		24.36	37500
24.38	7650		24.38	50233.3		24.38	46575		24.38	35362.5
24.4	7162.5		24.4	49566.7		24.4	45675		24.4	35250
24.42	7162.5		24.42	48266.7		24.42	47362.5		24.42	33825
24.44	7425		24.44	49400		24.44	46537.5		24.44	34125
24.46	7050		24.46	47866.7		24.46	46012.5		24.46	35025
24.48	7500		24.48	47200		24.48	47662.5		24.48	34875
24.5	7050		24.5	49066.7		24.5	48112.5		24.5	37537.5
24.52	8587.5		24.52	48433.3		24.52	46800		24.52	34762.5
24.54	6975		24.54	47800		24.54	46687.5		24.54	38025
24.56	6787.5		24.56	48166.7		24.56	47100		24.56	38550
24.58	7012.5		24.58	47133.3		24.58	48225		24.58	36262.5
24.6	6675		24.6	48466.7		24.6	46800		24.6	36262.5
24.62	6937.5		24.62	45166.7		24.62	46762.5		24.62	36112.5
24.64	6712.5		24.64	48200		24.64	45975		24.64	36787.5
24.66	7875		24.66	47866.7		24.66	46537.5		24.66	34500
24.68	7462.5		24.68	47233.3		24.68	46762.5		24.68	35662.5
24.7	6600		24.7	48933.3		24.7	45712.5		24.7	32250
24.72	7725		24.72	48066.7		24.72	47587.5		24.72	35287.5
24.74	7537.5		24.74	46500		24.74	47887.5		24.74	35325
24.76	7312.5		24.76	48033.3		24.76	45600		24.76	34837.5
24.78	7125		24.78	46066.7		24.78	47850		24.78	35962.5
24.8	6862.5		24.8	47066.7		24.8	46387.5		24.8	35137.5
24.82	6712.5		24.82	45633.3		24.82	47325		24.82	34837.5
24.84	7312.5		24.84	45900		24.84	44025		24.84	36712.5
24.86	6862.5		24.86	46766.7		24.86	44325		24.86	37612.5
24.88	7537.5		24.88	46633.3		24.88	46050		24.88	35212.5
24.9	7612.5		24.9	48266.7		24.9	45037.5		24.9	34987.5
24.92	7725		24.92	45900		24.92	44512.5		24.92	35250
24.94	7500		24.94	47166.7		24.94	46612.5		24.94	34462.5
24.96	6412.5		24.96	44833.3		24.96	46425		24.96	36225
24.98	7275		24.98	47100		24.98	47475		24.98	34050
25	7237.5		25	45766.7		25	42975		25	35175
25.02	7312.5		25.02	45966.7		25.02	43800		25.02	36225
25.04	7237.5		25.04	44366.7		25.04	44850		25.04	35925
25.06	7425		25.06	46666.7		25.06	46500		25.06	33487.5
25.08	7312.5		25.08	47533.3		25.08	44625		25.08	33375
25.1	6900		25.1	46466.7		25.1	46425		25.1	35812.5
25.12	7725		25.12	44766.7		25.12	45150		25.12	36187.5
25.14	7425		25.14	45066.7		25.14	43875		25.14	34687.5
25.16	8062.5		25.16	45333.3		25.16	42600		25.16	35325
25.18	8475		25.18	43400		25.18	46837.5		25.18	33675
25.2	7312.5		25.2	42700		25.2	44550		25.2	35587.5
25.22	6975		25.22	42633.3		25.22	44775		25.22	33937.5
25.24	7500		25.24	45300		25.24	44550		25.24	36787.5
25.26	7800		25.26	45566.7		25.26	44475		25.26	33150
25.28	7162.5		25.28	44866.7		25.28	43162.5		25.28	34875
25.3	7650		25.3	44766.7		25.3	44475		25.3	36412.5
25.32	7912.5		25.32	43200		25.32	41925		25.32	33600
25.34	7162.5		25.34	42966.7		25.34	43012.5		25.34	32887.5
25.36	7275		25.36	44100		25.36	44812.5		25.36	34612.5
25.38	6787.5		25.38	43233.3		25.38	41812.5		25.38	34875
25.4	7837.5		25.4	42800		25.4	45000		25.4	33975
25.42	6937.5		25.42	41633.3		25.42	41175		25.42	34312.5
25.44	7050		25.44	44000		25.44	43462.5		25.44	35212.5
25.46	6787.5		25.46	42766.7		25.46	43387.5		25.46	33825
25.48	6525		25.48	44400		25.48	45487.5		25.48	32775
25.5	6937.5		25.5	41300		25.5	44925		25.5	34312.5
25.52	7612.5		25.52	43633.3		25.52	41925		25.52	32700
25.54	5812.5		25.54	44333.3		25.54	42937.5		25.54	32512.5
25.56	6562.5		25.56	43466.7		25.56	43575		25.56	31800
25.58	6600		25.58	39566.7		25.58	42937.5		25.58	33300
25.6	7050		25.6	43066.7		25.6	42112.5		25.6	32287.5
25.62	6600		25.62	43033.3		25.62	45300		25.62	32062.5
25.64	6450		25.64	41066.7		25.64	41925		25.64	31350
25.66	7050		25.66	41433.3		25.66	42975		25.66	33262.5
25.68	7200		25.68	40466.7		25.68	40762.5		25.68	32400
25.7	7800		25.7	42000		25.7	44062.5		25.7	32625
25.72	6562.5		25.72	43566.7		25.72	44437.5		25.72	32325
25.74	7837.5		25.74	42300		25.74	40875		25.74	30487.5
25.76	7425		25.76	41433.3		25.76	42225		25.76	32737.5
25.78	6862.5		25.78	39733.3		25.78	42900		25.78	33900
25.8	5962.5		25.8	38366.7		25.8	42450		25.8	32962.5
25.82	7050		25.82	40966.7		25.82	40837.5		25.82	31837.5
25.84	7687.5		25.84	40833.3		25.84	41025		25.84	33975
25.86	6862.5		25.86	40000		25.86	42225		25.86	34875
25.88	6975		25.88	40933.3		25.88	40912.5		25.88	31650
25.9	6975		25.9	39866.7		25.9	42975		25.9	32737.5
25.92	6750		25.92	40166.7		25.92	42525		25.92	33487.5
25.94	6787.5		25.94	41100		25.94	40312.5		25.94	29887.5
25.96	7312.5		25.96	38733.3		25.96	42300		25.96	32400
25.98	7462.5		25.98	39333.3		25.98	41100		25.98	32550
26	7650		26	39300		26	41062.5		26	31575
26.02	6975		26.02	38166.7		26.02	41100		26.02	32025
26.04	6675		26.04	40133.3		26.04	42375		26.04	32437.5
26.06	7162.5		26.06	40166.7		26.06	42975		26.06	32475
26.08	7125		26.08	39900		26.08	43050		26.08	32100
26.1	7275		26.1	39833.3		26.1	40012.5		26.1	30975
26.12	6975		26.12	39466.7		26.12	40950		26.12	33825
26.14	6037.5		26.14	40166.7		26.14	43462.5		26.14	33262.5
26.16	6637.5		26.16	39533.3		26.16	42150		26.16	33412.5
26.18	6937.5		26.18	36533.3		26.18	39262.5		26.18	30975
26.2	6187.5		26.2	40600		26.2	43387.5		26.2	32400
26.22	7650		26.22	37833.3		26.22	40912.5		26.22	34087.5
26.24	6975		26.24	38933.3		26.24	39600		26.24	32137.5
26.26	6600		26.26	38200		26.26	43012.5		26.26	32850
26.28	6525		26.28	37700		26.28	41100		26.28	30787.5
26.3	6375		26.3	38566.7		26.3	42262.5		26.3	30637.5
26.32	6225		26.32	39433.3		26.32	39075		26.32	31650
26.34	6862.5		26.34	41066.7		26.34	42825		26.34	30675
26.36	7387.5		26.36	38300		26.36	39712.5		26.36	30900
26.38	6562.5		26.38	37966.7		26.38	41887.5		26.38	31162.5
26.4	6825		26.4	39233.3		26.4	41287.5		26.4	32250
26.42	6337.5		26.42	39633.3		26.42	40950		26.42	32287.5
26.44	5812.5		26.44	39066.7		26.44	41062.5		26.44	30937.5
26.46	6975		26.46	40766.7		26.46	38587.5		26.46	32400
26.48	7125		26.48	38500		26.48	38775		26.48	28612.5
26.5	5962.5		26.5	37800		26.5	37950		26.5	32550
26.52	7087.5		26.52	39533.3		26.52	40575		26.52	32325
26.54	6412.5		26.54	38200		26.54	40050		26.54	29887.5
26.56	6787.5		26.56	37133.3		26.56	36900		26.56	32850
26.58	6525		26.58	38966.7		26.58	39225		26.58	30187.5
26.6	7125		26.6	37933.3		26.6	38662.5		26.6	28687.5
26.62	6675		26.62	39500		26.62	39000		26.62	32287.5
26.64	5400		26.64	37633.3		26.64	39975		26.64	30000
26.66	6712.5		26.66	38566.7		26.66	40537.5		26.66	31087.5
26.68	6975		26.68	38133.3		26.68	40612.5		26.68	30487.5
26.7	6300		26.7	35966.7		26.7	39525		26.7	30787.5
26.72	6375		26.72	35866.7		26.72	39187.5		26.72	31350
26.74	6562.5		26.74	36600		26.74	39112.5		26.74	29662.5
26.76	6150		26.76	37100		26.76	40237.5		26.76	31500
26.78	7725		26.78	38200		26.78	38737.5		26.78	31425
26.8	7162.5		26.8	37500		26.8	41062.5		26.8	30187.5
26.82	6750		26.82	35766.7		26.82	38962.5		26.82	30637.5
26.84	6637.5		26.84	35700		26.84	38662.5		26.84	30412.5
26.86	6412.5		26.86	35600		26.86	39562.5		26.86	28837.5
26.88	6112.5		26.88	35833.3		26.88	37912.5		26.88	29212.5
26.9	6637.5		26.9	38433.3		26.9	37725		26.9	30450
26.92	7087.5		26.92	37300		26.92	39975		26.92	28800
26.94	5812.5		26.94	37366.7		26.94	39075		26.94	29737.5
26.96	6450		26.96	37000		26.96	38475		26.96	28500
26.98	7087.5		26.98	37566.7		26.98	37275		26.98	29025
27	6637.5		27	38233.3		27	38475		27	30562.5
27.02	5812.5		27.02	35300		27.02	37275		27.02	31012.5
27.04	6112.5		27.04	36333.3		27.04	39075		27.04	29737.5
27.06	6187.5		27.06	38366.7		27.06	37725		27.06	29212.5
27.08	7012.5		27.08	37400		27.08	39675		27.08	30600
27.1	7425		27.1	38233.3		27.1	38587.5		27.1	31800
27.12	6675		27.12	37133.3		27.12	36712.5		27.12	30262.5
27.14	6075		27.14	38200		27.14	38625		27.14	28612.5
27.16	7050		27.16	38900		27.16	38175		27.16	27487.5
27.18	6487.5		27.18	38566.7		27.18	37687.5		27.18	30300
27.2	6300		27.2	39966.7		27.2	36787.5		27.2	28725
27.22	6375		27.22	37266.7		27.22	38962.5		27.22	30187.5
27.24	6487.5		27.24	39133.3		27.24	38100		27.24	30112.5
27.26	6000		27.26	37300		27.26	37462.5		27.26	28612.5
27.28	6337.5		27.28	39333.3		27.28	37087.5		27.28	29812.5
27.3	6450		27.3	36866.7		27.3	36675		27.3	30412.5
27.32	6075		27.32	38066.7		27.32	37650		27.32	28687.5
27.34	6637.5		27.34	38233.3		27.34	38812.5		27.34	29025
27.36	6412.5		27.36	36633.3		27.36	37987.5		27.36	30000
27.38	6262.5		27.38	37466.7		27.38	37575		27.38	29625
27.4	6225		27.4	37500		27.4	34575		27.4	28837.5
27.42	6187.5		27.42	39300		27.42	36600		27.42	28950
27.44	6300		27.44	36866.7		27.44	36375		27.44	28575
27.46	6787.5		27.46	39000		27.46	38362.5		27.46	29100
27.48	6675		27.48	36033.3		27.48	37125		27.48	28312.5
27.5	6112.5		27.5	39100		27.5	36187.5		27.5	27862.5
27.52	6975		27.52	36233.3		27.52	36412.5		27.52	28387.5
27.54	6487.5		27.54	36700		27.54	36750		27.54	29925
27.56	6337.5		27.56	34433.3		27.56	35962.5		27.56	26962.5
27.58	6562.5		27.58	35766.7		27.58	37612.5		27.58	28875
27.6	6975		27.6	37333.3		27.6	36975		27.6	28537.5
27.62	6637.5		27.62	35133.3		27.62	35325		27.62	27450
27.64	6712.5		27.64	36533.3		27.64	37125		27.64	27675
27.66	6900		27.66	34800		27.66	38325		27.66	28537.5
27.68	5850		27.68	35500		27.68	36337.5		27.68	28650
27.7	5362.5		27.7	36566.7		27.7	37012.5		27.7	28050
27.72	6300		27.72	34166.7		27.72	36262.5		27.72	29550
27.74	6112.5		27.74	36933.3		27.74	36975		27.74	27450
27.76	6300		27.76	36366.7		27.76	35737.5		27.76	26625
27.78	6712.5		27.78	36500		27.78	37650		27.78	27825
27.8	6600		27.8	37666.7		27.8	39937.5		27.8	28200
27.82	6562.5		27.82	33466.7		27.82	37987.5		27.82	27862.5
27.84	6487.5		27.84	35233.3		27.84	36787.5		27.84	28462.5
27.86	6112.5		27.86	35966.7		27.86	37200		27.86	29737.5
27.88	6375		27.88	36600		27.88	37875		27.88	28425
27.9	6825		27.9	34666.7		27.9	33637.5		27.9	28425
27.92	5587.5		27.92	36733.3		27.92	39000		27.92	27712.5
27.94	6375		27.94	35200		27.94	36600		27.94	26662.5
27.96	5925		27.96	35233.3		27.96	34800		27.96	28162.5
27.98	6300		27.98	36233.3		27.98	35700		27.98	28425
28	6450		28	35800		28	36112.5		28	28500
28.02	6487.5		28.02	36900		28.02	37162.5		28.02	27712.5
28.04	6675		28.04	35266.7		28.04	35437.5		28.04	25312.5
28.06	5700		28.06	35133.3		28.06	36300		28.06	26662.5
28.08	7050		28.08	33333.3		28.08	35250		28.08	26737.5
28.1	6750		28.1	34633.3		28.1	34950		28.1	27937.5
28.12	5775		28.12	34466.7		28.12	35962.5		28.12	28875
28.14	7012.5		28.14	33233.3		28.14	37875		28.14	29475
28.16	7012.5		28.16	35166.7		28.16	35700		28.16	26775
28.18	5437.5		28.18	34066.7		28.18	36075		28.18	29025
28.2	6000		28.2	36066.7		28.2	36112.5		28.2	26700
28.22	6562.5		28.22	35533.3		28.22	35325		28.22	27375
28.24	5962.5		28.24	33900		28.24	34237.5		28.24	26700
28.26	6187.5		28.26	32966.7		28.26	36262.5		28.26	29287.5
28.28	6112.5		28.28	35433.3		28.28	35250		28.28	30225
28.3	6037.5		28.3	34800		28.3	34350		28.3	28312.5
28.32	7125		28.32	33466.7		28.32	35287.5		28.32	27675
28.34	6675		28.34	35466.7		28.34	35400		28.34	27337.5
28.36	6300		28.36	35333.3		28.36	35137.5		28.36	26625
28.38	6600		28.38	33800		28.38	34312.5		28.38	26400
28.4	5737.5		28.4	33433.3		28.4	35737.5		28.4	28425
28.42	6675		28.42	35533.3		28.42	36412.5		28.42	28312.5
28.44	6562.5		28.44	35366.7		28.44	35850		28.44	28050
28.46	5737.5		28.46	33766.7		28.46	35437.5		28.46	26025
28.48	5475		28.48	34966.7		28.48	34875		28.48	27262.5
28.5	6375		28.5	34400		28.5	35325		28.5	27112.5
28.52	6525		28.52	33300		28.52	36637.5		28.52	27637.5
28.54	6562.5		28.54	33133.3		28.54	34800		28.54	26962.5
28.56	5587.5		28.56	32733.3		28.56	34350		28.56	27300
28.58	5250		28.58	34700		28.58	34012.5		28.58	28762.5
28.6	6000		28.6	33566.7		28.6	34725		28.6	26400
28.62	6412.5		28.62	34033.3		28.62	34237.5		28.62	27450
28.64	6037.5		28.64	33566.7		28.64	35625		28.64	27900
28.66	6637.5		28.66	32966.7		28.66	34387.5		28.66	27075
28.68	6225		28.68	32866.7		28.68	34350		28.68	26625
28.7	6600		28.7	33666.7		28.7	34762.5		28.7	26437.5
28.72	5850		28.72	34266.7		28.72	35700		28.72	26662.5
28.74	6712.5		28.74	33200		28.74	33937.5		28.74	26362.5
28.76	5550		28.76	34300		28.76	36412.5		28.76	27187.5
28.78	6037.5		28.78	34100		28.78	33825		28.78	26437.5
28.8	6525		28.8	33300		28.8	33487.5		28.8	27975
28.82	5812.5		28.82	33166.7		28.82	34162.5		28.82	27075
28.84	6112.5		28.84	32900		28.84	34087.5		28.84	27675
28.86	6187.5		28.86	33666.7		28.86	34987.5		28.86	25387.5
28.88	6375		28.88	35333.3		28.88	34162.5		28.88	27712.5
28.9	6262.5		28.9	34433.3		28.9	33712.5		28.9	25725
28.92	5737.5		28.92	34400		28.92	32175		28.92	26475
28.94	5625		28.94	32233.3		28.94	34537.5		28.94	24787.5
28.96	5437.5		28.96	34266.7		28.96	33900		28.96	25912.5
28.98	5887.5		28.98	34166.7		28.98	34500		28.98	26100
29	6112.5		29	34233.3		29	33450		29	27412.5
29.02	5925		29.02	34600		29.02	33075		29.02	25012.5
29.04	5587.5		29.04	34766.7		29.04	35550		29.04	27975
29.06	5587.5		29.06	34933.3		29.06	34837.5		29.06	28012.5
29.08	5775		29.08	34466.7		29.08	33187.5		29.08	26475
29.1	5587.5		29.1	33933.3		29.1	35662.5		29.1	26662.5
29.12	6750		29.12	33266.7		29.12	34237.5		29.12	26100
29.14	6375		29.14	35866.7		29.14	35400		29.14	27187.5
29.16	6075		29.16	35433.3		29.16	33825		29.16	27562.5
29.18	6300		29.18	36166.7		29.18	36262.5		29.18	26100
29.2	6750		29.2	34733.3		29.2	35662.5		29.2	27150
29.22	6412.5		29.22	35600		29.22	36150		29.22	27600
29.24	5662.5		29.24	34333.3		29.24	36075		29.24	29175
29.26	5812.5		29.26	34766.7		29.26	35587.5		29.26	26962.5
29.28	6600		29.28	34766.7		29.28	37350		29.28	26812.5
29.3	6787.5		29.3	34366.7		29.3	35925		29.3	26625
29.32	6750		29.32	34233.3		29.32	37200		29.32	27825
29.34	6262.5		29.34	33266.7		29.34	38475		29.34	28125
29.36	6075		29.36	33900		29.36	38625		29.36	28537.5
29.38	6750		29.38	33800		29.38	38887.5		29.38	29962.5
29.4	6150		29.4	32966.7		29.4	38775		29.4	28312.5
29.42	6150		29.42	32633.3		29.42	37725		29.42	27787.5
29.44	6075		29.44	32866.7		29.44	34762.5		29.44	29287.5
29.46	5512.5		29.46	33800		29.46	35925		29.46	28612.5
29.48	6600		29.48	32000		29.48	35250		29.48	30037.5
29.5	6112.5		29.5	32600		29.5	34800		29.5	28237.5
29.52	6300		29.52	33000		29.52	35437.5		29.52	30975
29.54	5775		29.54	31733.3		29.54	35212.5		29.54	30900
29.56	6037.5		29.56	33500		29.56	33637.5		29.56	29362.5
29.58	5100		29.58	30900		29.58	34162.5		29.58	28912.5
29.6	6225		29.6	32800		29.6	33937.5		29.6	28800
29.62	5662.5		29.62	30700		29.62	35025		29.62	28575
29.64	6487.5		29.64	31866.7		29.64	33337.5		29.64	28912.5
29.66	6187.5		29.66	31833.3		29.66	32737.5		29.66	29325
29.68	5737.5		29.68	30433.3		29.68	34200		29.68	27150
29.7	5737.5		29.7	31633.3		29.7	33675		29.7	27637.5
29.72	5550		29.72	32300		29.72	32437.5		29.72	27375
29.74	5250		29.74	33533.3		29.74	33525		29.74	26362.5
29.76	5962.5		29.76	30500		29.76	31875		29.76	25125
29.78	6225		29.78	30966.7		29.78	32887.5		29.78	26850
29.8	6000		29.8	30733.3		29.8	31537.5		29.8	22987.5
29.82	5925		29.82	32733.3		29.82	30600		29.82	26325
29.84	5887.5		29.84	31333.3		29.84	31350		29.84	25462.5
29.86	6262.5		29.86	32100		29.86	30600		29.86	26737.5
29.88	6450		29.88	31166.7		29.88	31612.5		29.88	26962.5
29.9	6450		29.9	31266.7		29.9	31462.5		29.9	25425
29.92	5812.5		29.92	30866.7		29.92	32550		29.92	24750
29.94	5550		29.94	33433.3		29.94	31687.5		29.94	24450
29.96	6150		29.96	32133.3		29.96	32662.5		29.96	25162.5
29.98	5512.5		29.98	29133.3		29.98	32625		29.98	25875
30	5362.5		30	30866.7		30	31725		30	24562.5
30.02	5812.5		30.02	30566.7		30.02	31050		30.02	26287.5
30.04	6262.5		30.04	32333.3		30.04	29400		30.04	25350
30.06	6262.5		30.06	31666.7		30.06	32175		30.06	24975
30.08	6375		30.08	32066.7		30.08	31575		30.08	24750
30.1	6337.5		30.1	30866.7		30.1	30262.5		30.1	27487.5
30.12	7312.5		30.12	30166.7		30.12	34762.5		30.12	26325
30.14	5587.5		30.14	30666.7		30.14	31800		30.14	25050
30.16	5250		30.16	28933.3		30.16	31425		30.16	23400
30.18	6075		30.18	29366.7		30.18	31500		30.18	27637.5
30.2	5962.5		30.2	30266.7		30.2	31837.5		30.2	25987.5
30.22	6112.5		30.22	30466.7		30.22	32812.5		30.22	24750
30.24	6637.5		30.24	29500		30.24	32250		30.24	26325
30.26	6262.5		30.26	30600		30.26	32025		30.26	25612.5
30.28	6150		30.28	28500		30.28	30712.5		30.28	24862.5
30.3	6450		30.3	29633.3		30.3	31500		30.3	26325
30.32	6600		30.32	30533.3		30.32	30787.5		30.32	25575
30.34	6225		30.34	28400		30.34	31462.5		30.34	25200
30.36	5287.5		30.36	29733.3		30.36	30712.5		30.36	24112.5
30.38	5550		30.38	30366.7		30.38	31837.5		30.38	25837.5
30.4	5625		30.4	30500		30.4	30525		30.4	26175
30.42	5625		30.42	31933.3		30.42	29437.5		30.42	24975
30.44	5962.5		30.44	32133.3		30.44	30150		30.44	25237.5
30.46	6112.5		30.46	30133.3		30.46	32475		30.46	24712.5
30.48	6150		30.48	32200		30.48	30300		30.48	23737.5
30.5	6337.5		30.5	30833.3		30.5	32775		30.5	25012.5
30.52	5662.5		30.52	29633.3		30.52	30187.5		30.52	23662.5
30.54	5100		30.54	32666.7		30.54	31125		30.54	25200
30.56	5362.5		30.56	30733.3		30.56	31087.5		30.56	25612.5
30.58	5137.5		30.58	29733.3		30.58	31237.5		30.58	24037.5
30.6	5475		30.6	30166.7		30.6	28687.5		30.6	23962.5
30.62	5512.5		30.62	29700		30.62	29737.5		30.62	22275
30.64	5550		30.64	30600		30.64	30450		30.64	25912.5
30.66	5887.5		30.66	29800		30.66	29175		30.66	24225
30.68	6262.5		30.68	31000		30.68	30487.5		30.68	23212.5
30.7	5812.5		30.7	28200		30.7	31350		30.7	23587.5
30.72	6037.5		30.72	30133.3		30.72	32512.5		30.72	24187.5
30.74	5475		30.74	30766.7		30.74	31837.5		30.74	22987.5
30.76	5475		30.76	29300		30.76	30862.5		30.76	22875
30.78	5437.5		30.78	29900		30.78	29287.5		30.78	23025
30.8	5812.5		30.8	29966.7		30.8	29212.5		30.8	25087.5
30.82	5887.5		30.82	29366.7		30.82	31875		30.82	22987.5
30.84	6562.5		30.84	29933.3		30.84	31350		30.84	24000
30.86	5887.5		30.86	30533.3		30.86	29625		30.86	23925
30.88	6337.5		30.88	30833.3		30.88	28687.5		30.88	22275
30.9	6337.5		30.9	30700		30.9	29700		30.9	23812.5
30.92	5587.5		30.92	28466.7		30.92	30450		30.92	21787.5
30.94	5212.5		30.94	29300		30.94	28837.5		30.94	23175
30.96	5400		30.96	29500		30.96	29812.5		30.96	23850
30.98	5700		30.98	29466.7		30.98	31012.5		30.98	23962.5
31	5137.5		31	27733.3		31	31012.5		31	23175
31.02	6037.5		31.02	29933.3		31.02	28500		31.02	25050
31.04	6225		31.04	31500		31.04	30112.5		31.04	22125
31.06	6300		31.06	29433.3		31.06	30187.5		31.06	23587.5
31.08	6262.5		31.08	30300		31.08	30150		31.08	23025
31.1	6525		31.1	28866.7		31.1	29437.5		31.1	25575
31.12	5812.5		31.12	29600		31.12	29925		31.12	25087.5
31.14	5250		31.14	29200		31.14	30712.5		31.14	23212.5
31.16	4912.5		31.16	30033.3		31.16	30112.5		31.16	23850
31.18	5287.5		31.18	29866.7		31.18	31012.5		31.18	22500
31.2	6337.5		31.2	28666.7		31.2	29775		31.2	24000
31.22	5887.5		31.22	29300		31.22	30225		31.22	24075
31.24	5287.5		31.24	28400		31.24	30712.5		31.24	23512.5
31.26	5512.5		31.26	29600		31.26	28012.5		31.26	23587.5
31.28	5250		31.28	28533.3		31.28	27937.5		31.28	22950
31.3	5925		31.3	28966.7		31.3	29362.5		31.3	23250
31.32	6000		31.32	29100		31.32	27562.5		31.32	21337.5
31.34	6487.5		31.34	28366.7		31.34	28650		31.34	24600
31.36	5925		31.36	28500		31.36	28350		31.36	23325
31.38	5737.5		31.38	30400		31.38	29062.5		31.38	22725
31.4	6037.5		31.4	30033.3		31.4	30787.5		31.4	21562.5
31.42	5175		31.42	27733.3		31.42	27375		31.42	23025
31.44	5587.5		31.44	28333.3		31.44	31050		31.44	22125
31.46	5662.5		31.46	28733.3		31.46	29025		31.46	22387.5
31.48	5325		31.48	28866.7		31.48	30187.5		31.48	21525
31.5	4837.5		31.5	27700		31.5	29137.5		31.5	23362.5
31.52	5137.5		31.52	28600		31.52	27450		31.52	23737.5
31.54	6562.5		31.54	28133.3		31.54	29175		31.54	23287.5
31.56	5100		31.56	29733.3		31.56	29062.5		31.56	23437.5
31.58	5662.5		31.58	29333.3		31.58	28950		31.58	22425
31.6	6450		31.6	29566.7		31.6	28762.5		31.6	23250
31.62	5250		31.62	27833.3		31.62	30525		31.62	22575
31.64	5362.5		31.64	28966.7		31.64	29325		31.64	22612.5
31.66	5400		31.66	30433.3		31.66	28350		31.66	23212.5
31.68	5662.5		31.68	31433.3		31.68	29175		31.68	22575
31.7	5775		31.7	30000		31.7	29025		31.7	21975
31.72	5475		31.72	27900		31.72	26925		31.72	23737.5
31.74	5587.5		31.74	29533.3		31.74	28612.5		31.74	22050
31.76	6000		31.76	28733.3		31.76	26587.5		31.76	21187.5
31.78	6337.5		31.78	29266.7		31.78	30487.5		31.78	22837.5
31.8	5362.5		31.8	29400		31.8	29325		31.8	23625
31.82	6337.5		31.82	28833.3		31.82	28162.5		31.82	23137.5
31.84	5512.5		31.84	29866.7		31.84	29212.5		31.84	22950
31.86	5812.5		31.86	27166.7		31.86	28425		31.86	23062.5
31.88	5250		31.88	28300		31.88	31125		31.88	22050
31.9	5325		31.9	29266.7		31.9	26587.5		31.9	22237.5
31.92	5287.5		31.92	29266.7		31.92	28462.5		31.92	21975
31.94	4762.5		31.94	27833.3		31.94	28200		31.94	22312.5
31.96	5512.5		31.96	29100		31.96	28837.5		31.96	21375
31.98	4762.5		31.98	27600		31.98	28050		31.98	21637.5
32	5062.5		32	26966.7		32	28650		32	23700
32.02	5662.5		32.02	28900		32.02	27375		32.02	20587.5
32.04	5512.5		32.04	29633.3		32.04	26287.5		32.04	21487.5
32.06	4687.5		32.06	27833.3		32.06	28950		32.06	20512.5
32.08	5475		32.08	26766.7		32.08	28912.5		32.08	20625
32.1	4762.5		32.1	27500		32.1	26512.5		32.1	21750
32.12	5362.5		32.12	28400		32.12	25275		32.12	22462.5
32.14	5550		32.14	27733.3		32.14	25987.5		32.14	23587.5
32.16	5887.5		32.16	28566.7		32.16	27712.5		32.16	21937.5
32.18	5737.5		32.18	28900		32.18	28875		32.18	23775
32.2	5587.5		32.2	27066.7		32.2	28612.5		32.2	24375
32.22	5812.5		32.22	28933.3		32.22	26662.5		32.22	22162.5
32.24	6187.5		32.24	26800		32.24	27300		32.24	20175
32.26	6412.5		32.26	29866.7		32.26	27112.5		32.26	21112.5
32.28	5850		32.28	27300		32.28	27525		32.28	21375
32.3	5625		32.3	26766.7		32.3	30000		32.3	21900
32.32	5775		32.32	28566.7		32.32	26662.5		32.32	22500
32.34	6187.5		32.34	26633.3		32.34	27262.5		32.34	22012.5
32.36	5962.5		32.36	27333.3		32.36	28312.5		32.36	23250
32.38	6225		32.38	29600		32.38	25837.5		32.38	22275
32.4	6075		32.4	26533.3		32.4	25837.5		32.4	20850
32.42	5925		32.42	28866.7		32.42	25125		32.42	22125
32.44	5250		32.44	26766.7		32.44	25875		32.44	20362.5
32.46	6000		32.46	26633.3		32.46	27825		32.46	21562.5
32.48	5587.5		32.48	26600		32.48	26100		32.48	20662.5
32.5	6112.5		32.5	28200		32.5	26962.5		32.5	22387.5
32.52	5437.5		32.52	27366.7		32.52	26737.5		32.52	22500
32.54	5325		32.54	25933.3		32.54	26812.5		32.54	21637.5
32.56	5400		32.56	27466.7		32.56	27037.5		32.56	21450
32.58	5887.5		32.58	27566.7		32.58	27600		32.58	21937.5
32.6	5775		32.6	26766.7		32.6	26550		32.6	20287.5
32.62	6862.5		32.62	27000		32.62	26550		32.62	22725
32.64	5137.5		32.64	25766.7		32.64	27675		32.64	21300
32.66	5475		32.66	27733.3		32.66	27600		32.66	21487.5
32.68	5925		32.68	27466.7		32.68	26437.5		32.68	20475
32.7	5775		32.7	26866.7		32.7	27450		32.7	22125
32.72	6487.5		32.72	27066.7		32.72	25725		32.72	21525
32.74	5887.5		32.74	29100		32.74	25312.5		32.74	21862.5
32.76	6562.5		32.76	27466.7		32.76	26962.5		32.76	19387.5
32.78	5812.5		32.78	28233.3		32.78	26400		32.78	22200
32.8	6187.5		32.8	27000		32.8	28200		32.8	22725
32.82	6337.5		32.82	25366.7		32.82	25575		32.82	21337.5
32.84	6337.5		32.84	26866.7		32.84	27187.5		32.84	22650
32.86	6862.5		32.86	27566.7		32.86	27862.5		32.86	23025
32.88	5962.5		32.88	24600		32.88	26512.5		32.88	20325
32.9	6525		32.9	26200		32.9	26737.5		32.9	20475
32.92	5775		32.92	26666.7		32.92	26475		32.92	21825
32.94	6450		32.94	27166.7		32.94	26587.5		32.94	21262.5
32.96	6000		32.96	25733.3		32.96	27787.5		32.96	21187.5
32.98	6000		32.98	25200		32.98	25800		32.98	20287.5
33	6037.5		33	27266.7		33	26437.5		33	21562.5
33.02	6750		33.02	25433.3		33.02	28537.5		33.02	20812.5
33.04	6600		33.04	27366.7		33.04	25237.5		33.04	20437.5
33.06	6450		33.06	25233.3		33.06	25687.5		33.06	20212.5
33.08	5925		33.08	25666.7		33.08	27937.5		33.08	20925
33.1	6150		33.1	24600		33.1	28125		33.1	18675
33.12	5662.5		33.12	27300		33.12	25237.5		33.12	21562.5
33.14	5962.5		33.14	27333.3		33.14	25162.5		33.14	20062.5
33.16	5737.5		33.16	27633.3		33.16	25125		33.16	19650
33.18	6037.5		33.18	25800		33.18	24562.5		33.18	19687.5
33.2	6075		33.2	25700		33.2	26250		33.2	19312.5
33.22	5775		33.22	25133.3		33.22	24262.5		33.22	19725
33.24	6300		33.24	26966.7		33.24	25350		33.24	20662.5
33.26	6187.5		33.26	25666.7		33.26	24075		33.26	19425
33.28	5775		33.28	25500		33.28	25237.5		33.28	20475
33.3	6862.5		33.3	26433.3		33.3	24712.5		33.3	19875
33.32	6075		33.32	26466.7		33.32	25050		33.32	20175
33.34	5587.5		33.34	24166.7		33.34	23212.5		33.34	18975
33.36	5550		33.36	25066.7		33.36	26550		33.36	21225
33.38	5400		33.38	26100		33.38	24900		33.38	20212.5
33.4	5662.5		33.4	25766.7		33.4	22725		33.4	18337.5
33.42	5737.5		33.42	27266.7		33.42	26025		33.42	19462.5
33.44	5512.5		33.44	25600		33.44	26250		33.44	19312.5
33.46	5512.5		33.46	24300		33.46	24712.5		33.46	19837.5
33.48	5362.5		33.48	25000		33.48	23550		33.48	19725
33.5	5400		33.5	25866.7		33.5	26287.5		33.5	19237.5
33.52	5587.5		33.52	25200		33.52	24675		33.52	19462.5
33.54	5775		33.54	25733.3		33.54	24637.5		33.54	19350
33.56	5025		33.56	23666.7		33.56	24300		33.56	18075
33.58	5250		33.58	24833.3		33.58	24337.5		33.58	19275
33.6	5550		33.6	24000		33.6	23925		33.6	19575
33.62	5625		33.62	25166.7		33.62	24900		33.62	19725
33.64	5250		33.64	25333.3		33.64	22612.5		33.64	19125
33.66	5175		33.66	24633.3		33.66	24150		33.66	20212.5
33.68	5175		33.68	26100		33.68	24450		33.68	20062.5
33.7	5025		33.7	25833.3		33.7	23887.5		33.7	19312.5
33.72	5212.5		33.72	23933.3		33.72	25387.5		33.72	20100
33.74	6300		33.74	24333.3		33.74	25050		33.74	19762.5
33.76	6112.5		33.76	25100		33.76	24262.5		33.76	18712.5
33.78	5362.5		33.78	25366.7		33.78	24450		33.78	17625
33.8	5662.5		33.8	24933.3		33.8	25012.5		33.8	19312.5
33.82	6262.5		33.82	23166.7		33.82	22612.5		33.82	19312.5
33.84	6187.5		33.84	25533.3		33.84	25387.5		33.84	18562.5
33.86	5362.5		33.86	23933.3		33.86	24600		33.86	19987.5
33.88	5662.5		33.88	25966.7		33.88	24112.5		33.88	19125
33.9	6075		33.9	24733.3		33.9	23287.5		33.9	19012.5
33.92	6412.5		33.92	25200		33.92	23775		33.92	18525
33.94	6112.5		33.94	24533.3		33.94	21787.5		33.94	18937.5
33.96	5737.5		33.96	25166.7		33.96	22725		33.96	17137.5
33.98	5812.5		33.98	24400		33.98	24187.5		33.98	19275
34	5062.5		34	25333.3		34	23587.5		34	17662.5
34.02	6187.5		34.02	24100		34.02	22312.5		34.02	18037.5
34.04	6150		34.04	24166.7		34.04	22837.5		34.04	18900
34.06	5737.5		34.06	24900		34.06	24112.5		34.06	19050
34.08	5475		34.08	25700		34.08	22800		34.08	19237.5
34.1	5062.5		34.1	26366.7		34.1	22500		34.1	18225
34.12	5137.5		34.12	24333.3		34.12	24675		34.12	18862.5
34.14	5362.5		34.14	25166.7		34.14	23175		34.14	17437.5
34.16	5437.5		34.16	24633.3		34.16	22912.5		34.16	17100
34.18	6375		34.18	23833.3		34.18	21862.5		34.18	18150
34.2	5700		34.2	24166.7		34.2	22612.5		34.2	17850
34.22	6525		34.22	24500		34.22	24187.5		34.22	18787.5
34.24	5887.5		34.24	24866.7		34.24	23887.5		34.24	18375
34.26	6112.5		34.26	23766.7		34.26	24637.5		34.26	19125
34.28	5850		34.28	24433.3		34.28	22912.5		34.28	18412.5
34.3	5550		34.3	24233.3		34.3	22462.5		34.3	17925
34.32	5587.5		34.32	23266.7		34.32	22762.5		34.32	17887.5
34.34	5587.5		34.34	24466.7		34.34	21787.5		34.34	19012.5
34.36	5250		34.36	24766.7		34.36	22425		34.36	18112.5
34.38	6262.5		34.38	25033.3		34.38	22612.5		34.38	18825
34.4	6000		34.4	24800		34.4	23625		34.4	19012.5
34.42	5850		34.42	25200		34.42	20400		34.42	17362.5
34.44	5662.5		34.44	23866.7		34.44	21525		34.44	16912.5
34.46	6300		34.46	22933.3		34.46	22162.5		34.46	18562.5
34.48	5362.5		34.48	24166.7		34.48	22537.5		34.48	17400
34.5	5475		34.5	23333.3		34.5	22575		34.5	18412.5
34.52	5212.5		34.52	22400		34.52	21600		34.52	18600
34.54	5250		34.54	24566.7		34.54	22537.5		34.54	17287.5
34.56	5625		34.56	23633.3		34.56	22950		34.56	17587.5
34.58	5250		34.58	24633.3		34.58	23737.5		34.58	17625
34.6	5137.5		34.6	25233.3		34.6	22087.5		34.6	19050
34.62	6225		34.62	25400		34.62	22650		34.62	16537.5
34.64	4425		34.64	23966.7		34.64	21412.5		34.64	17175
34.66	5212.5		34.66	24266.7		34.66	22762.5		34.66	16837.5
34.68	5025		34.68	22100		34.68	23437.5		34.68	17662.5
34.7	5325		34.7	23500		34.7	23362.5		34.7	17400
34.72	5362.5		34.72	24433.3		34.72	21150		34.72	18000
34.74	5962.5		34.74	25833.3		34.74	21600		34.74	18225
34.76	5625		34.76	24666.7		34.76	21000		34.76	18525
34.78	5812.5		34.78	24666.7		34.78	21300		34.78	16425
34.8	5062.5		34.8	25433.3		34.8	21900		34.8	17437.5
34.82	5437.5		34.82	24233.3		34.82	22500		34.82	18487.5
34.84	5587.5		34.84	24233.3		34.84	23587.5		34.84	16912.5
34.86	5100		34.86	24766.7		34.86	21825		34.86	16087.5
34.88	5850		34.88	23400		34.88	22125		34.88	17287.5
34.9	5662.5		34.9	24233.3		34.9	22650		34.9	17662.5
34.92	5812.5		34.92	23866.7		34.92	21075		34.92	17737.5
34.94	5700		34.94	24333.3		34.94	21637.5		34.94	18825
34.96	6337.5		34.96	25500		34.96	21862.5		34.96	17475
34.98	5737.5		34.98	23800		34.98	21862.5		34.98	16425
35	5550		35	23500		35	21900		35	18712.5
35.02	5400		35.02	23766.7		35.02	22012.5		35.02	17137.5
35.04	6150		35.04	23633.3		35.04	21337.5		35.04	16912.5
35.06	6375		35.06	24833.3		35.06	22387.5		35.06	16462.5
35.08	5212.5		35.08	24300		35.08	22312.5		35.08	17512.5
35.1	4875		35.1	23533.3		35.1	20925		35.1	17512.5
35.12	5512.5		35.12	21400		35.12	21937.5		35.12	18750
35.14	6075		35.14	23533.3		35.14	20925		35.14	19425
35.16	5587.5		35.16	24800		35.16	22387.5		35.16	18862.5
35.18	5475		35.18	23966.7		35.18	21262.5		35.18	17775
35.2	5550		35.2	24833.3		35.2	21975		35.2	16650
35.22	5625		35.22	22700		35.22	21337.5		35.22	18337.5
35.24	5700		35.24	23633.3		35.24	22387.5		35.24	16762.5
35.26	5587.5		35.26	23500		35.26	21562.5		35.26	17100
35.28	6150		35.28	23233.3		35.28	21750		35.28	18712.5
35.3	5175		35.3	22633.3		35.3	20475		35.3	17962.5
35.32	5437.5		35.32	24033.3		35.32	21750		35.32	18037.5
35.34	5475		35.34	23333.3		35.34	22050		35.34	17700
35.36	6112.5		35.36	23200		35.36	21525		35.36	17887.5
35.38	6075		35.38	25333.3		35.38	21187.5		35.38	16987.5
35.4	6375		35.4	26666.7		35.4	21975		35.4	16837.5
35.42	6525		35.42	24133.3		35.42	22237.5		35.42	17400
35.44	6000		35.44	22933.3		35.44	19162.5		35.44	17700
35.46	6225		35.46	23500		35.46	19950		35.46	16687.5
35.48	5625		35.48	23400		35.48	19200		35.48	16275
35.5	5962.5		35.5	25500		35.5	21075		35.5	16612.5
35.52	5700		35.52	22533.3		35.52	21637.5		35.52	17325
35.54	7012.5		35.54	22333.3		35.54	22012.5		35.54	16800
35.56	6187.5		35.56	23233.3		35.56	20400		35.56	16800
35.58	6375		35.58	23066.7		35.58	21337.5		35.58	17062.5
35.6	5700		35.6	23333.3		35.6	21112.5		35.6	17325
35.62	5625		35.62	22233.3		35.62	22575		35.62	17137.5
35.64	5925		35.64	24000		35.64	22162.5		35.64	16687.5
35.66	6375		35.66	25033.3		35.66	21375		35.66	18225
35.68	5362.5		35.68	24233.3		35.68	21150		35.68	17325
35.7	6187.5		35.7	24000		35.7	19912.5		35.7	16387.5
35.72	5475		35.72	22566.7		35.72	20587.5		35.72	15900
35.74	6300		35.74	24000		35.74	20887.5		35.74	17475
35.76	6150		35.76	23666.7		35.76	21525		35.76	16162.5
35.78	5737.5		35.78	23966.7		35.78	21187.5		35.78	16800
35.8	6300		35.8	23266.7		35.8	23062.5		35.8	17587.5
35.82	5587.5		35.82	23533.3		35.82	22237.5		35.82	17212.5
35.84	5737.5		35.84	22166.7		35.84	22050		35.84	17212.5
35.86	6600		35.86	22266.7		35.86	20812.5		35.86	17437.5
35.88	6262.5		35.88	24466.7		35.88	20887.5		35.88	15937.5
35.9	6262.5		35.9	23800		35.9	21562.5		35.9	17362.5
35.92	6300		35.92	23133.3		35.92	20737.5		35.92	18037.5
35.94	6562.5		35.94	23766.7		35.94	21787.5		35.94	16687.5
35.96	6562.5		35.96	22066.7		35.96	22612.5		35.96	16950
35.98	7312.5		35.98	23200		35.98	21450		35.98	16912.5
36	5587.5		36	24166.7		36	22387.5		36	16762.5
36.02	6525		36.02	22833.3		36.02	21300		36.02	16950
36.04	6150		36.04	22800		36.04	20925		36.04	18300
36.06	5850		36.06	24433.3		36.06	19725		36.06	17662.5
36.08	5812.5		36.08	25600		36.08	21112.5		36.08	17587.5
36.1	6412.5		36.1	24300		36.1	21750		36.1	16237.5
36.12	7350		36.12	23233.3		36.12	20925		36.12	16575
36.14	6075		36.14	23300		36.14	21187.5		36.14	19462.5
36.16	6262.5		36.16	22433.3		36.16	20287.5		36.16	16687.5
36.18	6075		36.18	22666.7		36.18	20812.5		36.18	17137.5
36.2	6600		36.2	22633.3		36.2	20887.5		36.2	18187.5
36.22	6262.5		36.22	24533.3		36.22	20887.5		36.22	16950
36.24	6675		36.24	23333.3		36.24	19200		36.24	17137.5
36.26	6825		36.26	23766.7		36.26	20625		36.26	16425
36.28	7575		36.28	22400		36.28	21150		36.28	16762.5
36.3	7425		36.3	22600		36.3	20625		36.3	18262.5
36.32	7650		36.32	23833.3		36.32	20850		36.32	17137.5
36.34	7575		36.34	23766.7		36.34	19987.5		36.34	16650
36.36	7425		36.36	21933.3		36.36	21112.5		36.36	17400
36.38	7837.5		36.38	22233.3		36.38	20812.5		36.38	17175
36.4	7537.5		36.4	22200		36.4	21450		36.4	17100
36.42	8175		36.42	23600		36.42	20737.5		36.42	16800
36.44	8025		36.44	22366.7		36.44	19837.5		36.44	17887.5
36.46	8662.5		36.46	21966.7		36.46	20137.5		36.46	16350
36.48	9712.5		36.48	23333.3		36.48	20100		36.48	17287.5
36.5	9562.5		36.5	23033.3		36.5	20512.5		36.5	17662.5
36.52	9787.5		36.52	22833.3		36.52	19687.5		36.52	17812.5
36.54	9975		36.54	23400		36.54	20625		36.54	17250
36.56	10200		36.56	21766.7		36.56	20512.5		36.56	16950
36.58	10912.5		36.58	23433.3		36.58	21300		36.58	16987.5
36.6	11137.5		36.6	22433.3		36.6	20887.5		36.6	17400
36.62	13762.5		36.62	22933.3		36.62	22012.5		36.62	16312.5
36.64	12862.5		36.64	22466.7		36.64	22125		36.64	18337.5
36.66	15937.5		36.66	22900		36.66	21975		36.66	18787.5
36.68	18637.5		36.68	23166.7		36.68	21150		36.68	18262.5
36.7	21112.5		36.7	23666.7		36.7	19950		36.7	18937.5
36.72	21562.5		36.72	24100		36.72	21300		36.72	18225
36.74	23550		36.74	22766.7		36.74	20512.5		36.74	21412.5
36.76	26100		36.76	22866.7		36.76	21712.5		36.76	19237.5
36.78	29437.5		36.78	22733.3		36.78	20812.5		36.78	18412.5
36.8	31987.5		36.8	20266.7		36.8	22387.5		36.8	19237.5
36.82	35250		36.82	22333.3		36.82	23625		36.82	18375
36.84	38100		36.84	23166.7		36.84	20437.5		36.84	18825
36.86	42450		36.86	22600		36.86	21450		36.86	19575
36.88	45225		36.88	21700		36.88	23250		36.88	19837.5
36.9	43537.5		36.9	22233.3		36.9	21825		36.9	20700
36.92	43837.5		36.92	22800		36.92	21037.5		36.92	19837.5
36.94	42112.5		36.94	23866.7		36.94	21375		36.94	19537.5
36.96	39825		36.96	21266.7		36.96	21712.5		36.96	19200
36.98	37612.5		36.98	23533.3		36.98	21600		36.98	20775
37	32362.5		37	23566.7		37	21675		37	21600
37.02	31650		37.02	21866.7		37.02	20700		37.02	20175
37.04	27975		37.04	22033.3		37.04	20400		37.04	20400
37.06	26287.5		37.06	21100		37.06	22387.5		37.06	20362.5
37.08	21112.5		37.08	23166.7		37.08	21300		37.08	20850
37.1	20175		37.1	22366.7		37.1	23400		37.1	20062.5
37.12	17400		37.12	23966.7		37.12	22537.5		37.12	22125
37.14	15600		37.14	22500		37.14	22500		37.14	20362.5
37.16	13762.5		37.16	24266.7		37.16	23437.5		37.16	19387.5
37.18	13162.5		37.18	23000		37.18	21787.5		37.18	20737.5
37.2	12600		37.2	23700		37.2	20812.5		37.2	22687.5
37.22	12637.5		37.22	23300		37.22	23212.5		37.22	20475
37.24	12337.5		37.24	22733.3		37.24	22912.5		37.24	21262.5
37.26	12375		37.26	22366.7		37.26	23325		37.26	20437.5
37.28	11587.5		37.28	22466.7		37.28	22200		37.28	21600
37.3	11400		37.3	24033.3		37.3	21862.5		37.3	19575
37.32	11212.5		37.32	24100		37.32	23212.5		37.32	20812.5
37.34	12112.5		37.34	22066.7		37.34	22875		37.34	21562.5
37.36	9750		37.36	22000		37.36	23100		37.36	20062.5
37.38	11512.5		37.38	22766.7		37.38	24037.5		37.38	22012.5
37.4	11175		37.4	23266.7		37.4	22650		37.4	22200
37.42	11250		37.42	22800		37.42	22275		37.42	21525
37.44	12075		37.44	23133.3		37.44	22050		37.44	21937.5
37.46	11550		37.46	22300		37.46	23325		37.46	21825
37.48	11212.5		37.48	22200		37.48	24112.5		37.48	23212.5
37.5	12150		37.5	22833.3		37.5	23250		37.5	23662.5
37.52	12900		37.52	23133.3		37.52	25987.5		37.52	23662.5
37.54	12637.5		37.54	23533.3		37.54	24787.5		37.54	23962.5
37.56	13162.5		37.56	21600		37.56	24487.5		37.56	23287.5
37.58	13425		37.58	22900		37.58	23437.5		37.58	24487.5
37.6	14137.5		37.6	24300		37.6	25650		37.6	24000
37.62	13575		37.62	23966.7		37.62	24112.5		37.62	23962.5
37.64	12712.5		37.64	23833.3		37.64	24525		37.64	23475
37.66	14550		37.66	22833.3		37.66	25425		37.66	25237.5
37.68	15000		37.68	21766.7		37.68	25125		37.68	24937.5
37.7	14437.5		37.7	23600		37.7	25950		37.7	25875
37.72	15037.5		37.72	24133.3		37.72	25612.5		37.72	25162.5
37.74	15487.5		37.74	22900		37.74	23962.5		37.74	26512.5
37.76	15225		37.76	22833.3		37.76	24150		37.76	25237.5
37.78	17325		37.78	22300		37.78	25500		37.78	25312.5
37.8	18000		37.8	22066.7		37.8	27187.5		37.8	26737.5
37.82	19762.5		37.82	22333.3		37.82	24337.5		37.82	26400
37.84	18487.5		37.84	22533.3		37.84	25912.5		37.84	24787.5
37.86	21412.5		37.86	23400		37.86	25950		37.86	26850
37.88	20062.5		37.88	22766.7		37.88	25500		37.88	26400
37.9	23812.5		37.9	22400		37.9	26062.5		37.9	27262.5
37.92	24750		37.92	24000		37.92	25125		37.92	26475
37.94	27525		37.94	23166.7		37.94	24337.5		37.94	28687.5
37.96	25275		37.96	24200		37.96	25275		37.96	26025
37.98	26700		37.98	22800		37.98	25987.5		37.98	29100
38	25275		38	22366.7		38	25387.5		38	26137.5
38.02	22800		38.02	23433.3		38.02	26662.5		38.02	26437.5
38.04	20287.5		38.04	23600		38.04	27675		38.04	27225
38.06	21112.5		38.06	22733.3		38.06	25087.5		38.06	28575
38.08	19950		38.08	22766.7		38.08	24037.5		38.08	27262.5
38.1	18075		38.1	22733.3		38.1	25012.5		38.1	27900
38.12	16237.5		38.12	24466.7		38.12	24225		38.12	27862.5
38.14	16987.5		38.14	23233.3		38.14	23137.5		38.14	26625
38.16	15150		38.16	21800		38.16	24375		38.16	24450
38.18	14062.5		38.18	22800		38.18	24300		38.18	25162.5
38.2	13800		38.2	23466.7		38.2	24750		38.2	26625
38.22	15000		38.22	23766.7		38.22	24750		38.22	23925
38.24	14100		38.24	23233.3		38.24	23812.5		38.24	24037.5
38.26	13912.5		38.26	22266.7		38.26	23287.5		38.26	23775
38.28	12187.5		38.28	23733.3		38.28	25612.5		38.28	24600
38.3	11850		38.3	22466.7		38.3	24525		38.3	24037.5
38.32	12750		38.32	22200		38.32	23100		38.32	24000
38.34	12975		38.34	23433.3		38.34	23775		38.34	24375
38.36	13575		38.36	23366.7		38.36	23100		38.36	23662.5
38.38	13462.5		38.38	22666.7		38.38	23400		38.38	23737.5
38.4	12375		38.4	24466.7		38.4	22612.5		38.4	23512.5
38.42	13237.5		38.42	23533.3		38.42	22987.5		38.42	22162.5
38.44	13425		38.44	23333.3		38.44	22950		38.44	22987.5
38.46	13275		38.46	22966.7		38.46	23062.5		38.46	23775
38.48	14400		38.48	23333.3		38.48	22875		38.48	21487.5
38.5	14325		38.5	24066.7		38.5	22012.5		38.5	22650
38.52	13687.5		38.52	23600		38.52	23625		38.52	21412.5
38.54	13200		38.54	24500		38.54	19987.5		38.54	21300
38.56	13575		38.56	23900		38.56	21375		38.56	23025
38.58	12000		38.58	23466.7		38.58	21112.5		38.58	21300
38.6	13012.5		38.6	22033.3		38.6	21637.5		38.6	20512.5
38.62	13275		38.62	24800		38.62	22687.5		38.62	20587.5
38.64	11550		38.64	23100		38.64	21750		38.64	19837.5
38.66	10912.5		38.66	22866.7		38.66	20437.5		38.66	19200
38.68	10012.5		38.68	25000		38.68	20625		38.68	21112.5
38.7	9900		38.7	23000		38.7	21037.5		38.7	19987.5
38.72	10087.5		38.72	21600		38.72	21637.5		38.72	19987.5
38.74	9300		38.74	22666.7		38.74	21412.5		38.74	20812.5
38.76	8775		38.76	23700		38.76	21187.5		38.76	19312.5
38.78	8850		38.78	23166.7		38.78	20662.5		38.78	18412.5
38.8	9000		38.8	22933.3		38.8	20812.5		38.8	18562.5
38.82	8850		38.82	25433.3		38.82	20662.5		38.82	19650
38.84	8025		38.84	22733.3		38.84	21150		38.84	18637.5
38.86	8025		38.86	24166.7		38.86	20700		38.86	17550
38.88	8325		38.88	23000		38.88	20550		38.88	19012.5
38.9	8325		38.9	23233.3		38.9	19687.5		38.9	18712.5
38.92	8550		38.92	24866.7		38.92	19950		38.92	18862.5
38.94	7837.5		38.94	23800		38.94	20737.5		38.94	18825
38.96	7050		38.96	25166.7		38.96	21937.5		38.96	19462.5
38.98	7087.5		38.98	24200		38.98	21487.5		38.98	17925
39	7162.5		39	24133.3		39	19725		39	18112.5
39.02	8137.5		39.02	23633.3		39.02	20812.5		39.02	16387.5
39.04	7387.5		39.04	25066.7		39.04	19200		39.04	16612.5
39.06	7050		39.06	22400		39.06	19537.5		39.06	18825
39.08	6600		39.08	23933.3		39.08	19125		39.08	16387.5
39.1	6300		39.1	24233.3		39.1	21150		39.1	18112.5
39.12	6900		39.12	25033.3		39.12	19837.5		39.12	18300
39.14	6937.5		39.14	25000		39.14	18675		39.14	16800
39.16	6750		39.16	22733.3		39.16	19425		39.16	17550
39.18	5925		39.18	22766.7		39.18	19837.5		39.18	17062.5
39.2	6262.5		39.2	26733.3		39.2	20287.5		39.2	17137.5
39.22	6037.5		39.22	24600		39.22	18825		39.22	17175
39.24	6487.5		39.24	25133.3		39.24	19462.5		39.24	16950
39.26	6300		39.26	22666.7		39.26	18262.5		39.26	17400
39.28	6225		39.28	25000		39.28	18900		39.28	18187.5
39.3	5887.5		39.3	24400		39.3	19687.5		39.3	17062.5
39.32	7125		39.32	23700		39.32	19650		39.32	16387.5
39.34	6637.5		39.34	23466.7		39.34	20025		39.34	15187.5
39.36	6487.5		39.36	24933.3		39.36	19050		39.36	16125
39.38	5887.5		39.38	24733.3		39.38	19912.5		39.38	14812.5
39.4	6225		39.4	24733.3		39.4	21337.5		39.4	15712.5
39.42	6750		39.42	24266.7		39.42	20887.5		39.42	16837.5
39.44	5887.5		39.44	23833.3		39.44	19537.5		39.44	16837.5
39.46	6187.5		39.46	24600		39.46	19537.5		39.46	17887.5
39.48	6562.5		39.48	24233.3		39.48	18787.5		39.48	18675
39.5	6000		39.5	24366.7		39.5	18900		39.5	17175
39.52	5962.5		39.52	23700		39.52	17850		39.52	14812.5
39.54	5850		39.54	23900		39.54	18825		39.54	16687.5
39.56	6337.5		39.56	23100		39.56	18900		39.56	16612.5
39.58	5512.5		39.58	23900		39.58	19537.5		39.58	16500
39.6	6150		39.6	24566.7		39.6	18337.5		39.6	15750
39.62	5400		39.62	22933.3		39.62	19575		39.62	15937.5
39.64	5362.5		39.64	23433.3		39.64	18487.5		39.64	15862.5
39.66	6037.5		39.66	22166.7		39.66	19500		39.66	16687.5
39.68	5887.5		39.68	24400		39.68	18150		39.68	16050
39.7	5250		39.7	23500		39.7	18825		39.7	16612.5
39.72	5625		39.72	23000		39.72	19425		39.72	16425
39.74	5625		39.74	23600		39.74	17812.5		39.74	15862.5
39.76	5662.5		39.76	22533.3		39.76	18300		39.76	16012.5
39.78	5550		39.78	22800		39.78	19762.5		39.78	15037.5
39.8	6525		39.8	22766.7		39.8	17925		39.8	14437.5
39.82	6075		39.82	23166.7		39.82	19425		39.82	15525
39.84	5775		39.84	24933.3		39.84	17887.5		39.84	14100
39.86	5062.5		39.86	24166.7		39.86	19462.5		39.86	16087.5
39.88	5625		39.88	22633.3		39.88	18262.5		39.88	13800
39.9	5700		39.9	23333.3		39.9	18225		39.9	16687.5
39.92	5587.5		39.92	23033.3		39.92	17812.5		39.92	15900
39.94	6337.5		39.94	24133.3		39.94	17775		39.94	15487.5
39.96	6000		39.96	21733.3		39.96	19012.5		39.96	14062.5
39.98	4987.5		39.98	22233.3		39.98	19350		39.98	14662.5
40	5437.5		40	24200		40	17775		40	14100
40.02	5437.5		40.02	22533.3		40.02	18412.5		40.02	16050
40.04	4987.5		40.04	23400		40.04	18300		40.04	14400
40.06	6075		40.06	23666.7		40.06	17512.5		40.06	15037.5
40.08	5362.5		40.08	22600		40.08	17887.5		40.08	15375
40.1	5100		40.1	24333.3		40.1	19650		40.1	16425
40.12	6375		40.12	23300		40.12	17287.5		40.12	15675
40.14	5475		40.14	23300		40.14	18375		40.14	15075
40.16	5437.5		40.16	22800		40.16	19312.5		40.16	15600
40.18	4725		40.18	22666.7		40.18	19200		40.18	16650
40.2	5437.5		40.2	23166.7		40.2	18937.5		40.2	14062.5
40.22	5062.5		40.22	23566.7		40.22	18525		40.22	13950
40.24	5737.5		40.24	21766.7		40.24	19162.5		40.24	15262.5
40.26	4762.5		40.26	23800		40.26	18412.5		40.26	14587.5
40.28	5887.5		40.28	23466.7		40.28	17175		40.28	15525
40.3	5737.5		40.3	23466.7		40.3	17737.5		40.3	14812.5
40.32	5662.5		40.32	23166.7		40.32	19275		40.32	15525
40.34	5625		40.34	22033.3		40.34	17812.5		40.34	14475
40.36	5025		40.36	22166.7		40.36	18487.5		40.36	16462.5
40.38	5175		40.38	23000		40.38	19462.5		40.38	14175
40.4	6937.5		40.4	22633.3		40.4	17887.5		40.4	14437.5
40.42	5512.5		40.42	23133.3		40.42	18825		40.42	14587.5
40.44	5475		40.44	22533.3		40.44	18450		40.44	14512.5
40.46	5887.5		40.46	23033.3		40.46	17475		40.46	13575
40.48	5437.5		40.48	22300		40.48	18487.5		40.48	15225
40.5	5925		40.5	23200		40.5	17737.5		40.5	14362.5
40.52	6112.5		40.52	22833.3		40.52	18187.5		40.52	14400
40.54	5287.5		40.54	21100		40.54	16987.5		40.54	14437.5
40.56	5250		40.56	22700		40.56	17962.5		40.56	14925
40.58	5812.5		40.58	22500		40.58	17775		40.58	12750
40.6	5512.5		40.6	22166.7		40.6	16837.5		40.6	14100
40.62	5325		40.62	23966.7		40.62	17100		40.62	13162.5
40.64	5662.5		40.64	22000		40.64	17287.5		40.64	15225
40.66	4800		40.66	22100		40.66	16800		40.66	13500
40.68	5362.5		40.68	23400		40.68	17137.5		40.68	14212.5
40.7	5137.5		40.7	22566.7		40.7	18750		40.7	14325
40.72	4837.5		40.72	22633.3		40.72	19350		40.72	14550
40.74	5962.5		40.74	23300		40.74	18150		40.74	13087.5
40.76	6000		40.76	22833.3		40.76	16987.5		40.76	15262.5
40.78	6000		40.78	22833.3		40.78	17437.5		40.78	15450
40.8	4725		40.8	22200		40.8	18600		40.8	13687.5
40.82	5250		40.82	22633.3		40.82	18675		40.82	14737.5
40.84	5362.5		40.84	22200		40.84	16912.5		40.84	14212.5
40.86	5775		40.86	20733.3		40.86	17850		40.86	14062.5
40.88	5212.5		40.88	21966.7		40.88	16312.5		40.88	15112.5
40.9	5700		40.9	21900		40.9	18600		40.9	14400
40.92	4800		40.92	23666.7		40.92	16125		40.92	14775
40.94	6412.5		40.94	21933.3		40.94	18225		40.94	13575
40.96	5625		40.96	21233.3		40.96	17550		40.96	15337.5
40.98	6075		40.98	21133.3		40.98	16912.5		40.98	14212.5
41	5587.5		41	22333.3		41	18675		41	13912.5
41.02	5550		41.02	21766.7		41.02	19125		41.02	14062.5
41.04	6225		41.04	20733.3		41.04	17287.5		41.04	13875
41.06	5287.5		41.06	20533.3		41.06	16650		41.06	13350
41.08	5662.5		41.08	21200		41.08	17250		41.08	13837.5
41.1	5662.5		41.1	22166.7		41.1	17400		41.1	14137.5
41.12	5437.5		41.12	22433.3		41.12	16725		41.12	13687.5
41.14	5512.5		41.14	21533.3		41.14	17662.5		41.14	14137.5
41.16	5287.5		41.16	21466.7		41.16	17662.5		41.16	13200
41.18	6300		41.18	22166.7		41.18	18262.5		41.18	15037.5
41.2	6600		41.2	21200		41.2	17250		41.2	14175
41.22	5700		41.22	22600		41.22	17662.5		41.22	15187.5
41.24	6975		41.24	22100		41.24	18600		41.24	14325
41.26	6900		41.26	21766.7		41.26	17137.5		41.26	13725
41.28	8175		41.28	21766.7		41.28	16875		41.28	13575
41.3	7087.5		41.3	21466.7		41.3	16612.5		41.3	13237.5
41.32	7462.5		41.32	20900		41.32	17062.5		41.32	13500
41.34	8025		41.34	21200		41.34	17250		41.34	14250
41.36	7162.5		41.36	22366.7		41.36	16500		41.36	13837.5
41.38	8175		41.38	22533.3		41.38	15112.5		41.38	13687.5
41.4	7950		41.4	21500		41.4	15937.5		41.4	14475
41.42	8437.5		41.42	22300		41.42	17625		41.42	15187.5
41.44	8137.5		41.44	21866.7		41.44	17962.5		41.44	14287.5
41.46	7837.5		41.46	22100		41.46	16200		41.46	13912.5
41.48	7650		41.48	21900		41.48	17662.5		41.48	13500
41.5	7950		41.5	20900		41.5	18337.5		41.5	13312.5
41.52	8587.5		41.52	21700		41.52	16725		41.52	13312.5
41.54	8175		41.54	21700		41.54	17625		41.54	15562.5
41.56	9075		41.56	21566.7		41.56	17400		41.56	13575
41.58	8250		41.58	21633.3		41.58	16162.5		41.58	14512.5
41.6	9375		41.6	21233.3		41.6	16875		41.6	12787.5
41.62	8362.5		41.62	20700		41.62	17175		41.62	13837.5
41.64	9375		41.64	20033.3		41.64	16050		41.64	15262.5
41.66	8550		41.66	22100		41.66	16125		41.66	14175
41.68	8775		41.68	20433.3		41.68	15750		41.68	15262.5
41.7	8437.5		41.7	21866.7		41.7	17100		41.7	14700
41.72	8625		41.72	21933.3		41.72	16725		41.72	13687.5
41.74	8962.5		41.74	20633.3		41.74	16950		41.74	13425
41.76	9262.5		41.76	19200		41.76	16987.5		41.76	13912.5
41.78	9562.5		41.78	21500		41.78	17250		41.78	13537.5
41.8	9525		41.8	22966.7		41.8	16762.5		41.8	13687.5
41.82	8587.5		41.82	22166.7		41.82	18600		41.82	13237.5
41.84	8550		41.84	21866.7		41.84	16612.5		41.84	13125
41.86	9150		41.86	21300		41.86	16987.5		41.86	12487.5
41.88	9637.5		41.88	22400		41.88	17250		41.88	14025
41.9	10462.5		41.9	21866.7		41.9	16837.5		41.9	14062.5
41.92	10950		41.92	20766.7		41.92	17475		41.92	13537.5
41.94	10875		41.94	20700		41.94	16162.5		41.94	14475
41.96	10350		41.96	20900		41.96	16275		41.96	13725
41.98	10612.5		41.98	22233.3		41.98	17062.5		41.98	14025
42	9787.5		42	19900		42	16762.5		42	15450
42.02	9975		42.02	21466.7		42.02	17625		42.02	13575
42.04	12487.5		42.04	22166.7		42.04	16725		42.04	14700
42.06	11812.5		42.06	19700		42.06	17362.5		42.06	14025
42.08	12187.5		42.08	20433.3		42.08	17287.5		42.08	14287.5
42.1	13462.5		42.1	21433.3		42.1	17025		42.1	13500
42.12	13725		42.12	20600		42.12	17250		42.12	14212.5
42.14	12975		42.14	21466.7		42.14	16462.5		42.14	13837.5
42.16	12825		42.16	22466.7		42.16	17887.5		42.16	14512.5
42.18	13912.5		42.18	21733.3		42.18	17512.5		42.18	13087.5
42.2	15375		42.2	21366.7		42.2	16087.5		42.2	14025
42.22	16725		42.22	21400		42.22	17812.5		42.22	14662.5
42.24	17550		42.24	20766.7		42.24	16987.5		42.24	13200
42.26	17737.5		42.26	20733.3		42.26	17100		42.26	13875
42.28	19575		42.28	22766.7		42.28	16500		42.28	14362.5
42.3	20475		42.3	20900		42.3	16950		42.3	14550
42.32	22050		42.32	21666.7		42.32	18300		42.32	14362.5
42.34	24075		42.34	21666.7		42.34	17625		42.34	13725
42.36	25987.5		42.36	22300		42.36	18075		42.36	13837.5
42.38	26100		42.38	21066.7		42.38	18412.5		42.38	15037.5
42.4	32700		42.4	20766.7		42.4	17812.5		42.4	15337.5
42.42	33112.5		42.42	20566.7		42.42	18075		42.42	15750
42.44	38700		42.44	20466.7		42.44	18412.5		42.44	15937.5
42.46	39562.5		42.46	20833.3		42.46	18375		42.46	16837.5
42.48	47100		42.48	20466.7		42.48	18412.5		42.48	17625
42.5	52350		42.5	21866.7		42.5	21750		42.5	17212.5
42.52	53662.5		42.52	22633.3		42.52	19500		42.52	17850
42.54	62025		42.54	21833.3		42.54	19837.5		42.54	17700
42.56	67275		42.56	21900		42.56	21412.5		42.56	18825
42.58	78225		42.58	22966.7		42.58	20887.5		42.58	19800
42.6	90562.5		42.6	20400		42.6	21487.5		42.6	19575
42.62	97012.5		42.62	21533.3		42.62	22012.5		42.62	20700
42.64	110925		42.64	22100		42.64	22537.5		42.64	21750
42.66	125175		42.66	21833.3		42.66	24037.5		42.66	23250
42.68	143550		42.68	22366.7		42.68	24075		42.68	25050
42.7	156975		42.7	20333.3		42.7	24037.5		42.7	25537.5
42.72	178575		42.72	22633.3		42.72	23437.5		42.72	24712.5
42.74	197813		42.74	21833.3		42.74	24825		42.74	26962.5
42.76	218288		42.76	22366.7		42.76	24600		42.76	28162.5
42.78	233850		42.78	21800		42.78	25650		42.78	28012.5
42.8	255225		42.8	22566.7		42.8	22800		42.8	29212.5
42.82	270750		42.82	23300		42.82	25500		42.82	31312.5
42.84	280988		42.84	22200		42.84	25612.5		42.84	31125
42.86	290250		42.86	22133.3		42.86	25012.5		42.86	31950
42.88	290888		42.88	22066.7		42.88	24900		42.88	31837.5
42.9	291263		42.9	20766.7		42.9	24675		42.9	31950
42.92	280875		42.92	22200		42.92	25462.5		42.92	30675
42.94	265013		42.94	21133.3		42.94	23475		42.94	31725
42.96	249188		42.96	22300		42.96	22912.5		42.96	29587.5
42.98	233025		42.98	21866.7		42.98	22837.5		42.98	29925
43	213038		43	22200		43	22912.5		43	28350
43.02	196763		43.02	22200		43.02	21600		43.02	28575
43.04	175275		43.04	22966.7		43.04	21037.5		43.04	27450
43.06	153150		43.06	22166.7		43.06	20587.5		43.06	26512.5
43.08	137063		43.08	21933.3		43.08	21037.5		43.08	25275
43.1	115838		43.1	22233.3		43.1	18975		43.1	25087.5
43.12	102600		43.12	21366.7		43.12	19350		43.12	24037.5
43.14	91912.5		43.14	22866.7		43.14	18450		43.14	22275
43.16	80287.5		43.16	21800		43.16	19425		43.16	22762.5
43.18	70950		43.18	20000		43.18	19612.5		43.18	21037.5
43.2	61500		43.2	21266.7		43.2	17887.5		43.2	20850
43.22	57262.5		43.22	21233.3		43.22	19237.5		43.22	19312.5
43.24	47325		43.24	20800		43.24	17625		43.24	18825
43.26	44362.5		43.26	21133.3		43.26	17287.5		43.26	17625
43.28	40350		43.28	20133.3		43.28	17850		43.28	16237.5
43.3	34050		43.3	21133.3		43.3	16837.5		43.3	16200
43.32	32362.5		43.32	21733.3		43.32	18112.5		43.32	15375
43.34	27825		43.34	21566.7		43.34	17400		43.34	16575
43.36	25537.5		43.36	21933.3		43.36	18000		43.36	16087.5
43.38	23812.5		43.38	21466.7		43.38	16687.5		43.38	16912.5
43.4	22762.5		43.4	21300		43.4	18262.5		43.4	15075
43.42	20175		43.42	22000		43.42	16275		43.42	15637.5
43.44	18450		43.44	21333.3		43.44	16462.5		43.44	14587.5
43.46	15825		43.46	21766.7		43.46	16762.5		43.46	14137.5
43.48	14925		43.48	21600		43.48	18075		43.48	13837.5
43.5	15225		43.5	20266.7		43.5	16612.5		43.5	14925
43.52	15187.5		43.52	21033.3		43.52	16125		43.52	14587.5
43.54	12825		43.54	20200		43.54	16387.5		43.54	13987.5
43.56	12450		43.56	23366.7		43.56	17250		43.56	14212.5
43.58	12787.5		43.58	21900		43.58	16687.5		43.58	14850
43.6	12937.5		43.6	21633.3		43.6	17625		43.6	15412.5
43.62	10162.5		43.62	21200		43.62	16275		43.62	15075
43.64	10725		43.64	21933.3		43.64	17062.5		43.64	13125
43.66	9562.5		43.66	21566.7		43.66	16500		43.66	13987.5
43.68	9337.5		43.68	21733.3		43.68	16837.5		43.68	13237.5
43.7	10050		43.7	20566.7		43.7	14287.5		43.7	13537.5
43.72	8362.5		43.72	20400		43.72	16387.5		43.72	14137.5
43.74	7950		43.74	21233.3		43.74	16087.5		43.74	14062.5
43.76	7387.5		43.76	21600		43.76	16987.5		43.76	13312.5
43.78	7200		43.78	21000		43.78	16387.5		43.78	13650
43.8	8287.5		43.8	21833.3		43.8	18262.5		43.8	14587.5
43.82	7950		43.82	20633.3		43.82	17287.5		43.82	13537.5
43.84	7950		43.84	21033.3		43.84	17137.5		43.84	12787.5
43.86	7537.5		43.86	20600		43.86	15000		43.86	12937.5
43.88	7500		43.88	20300		43.88	15300		43.88	13125
43.9	5962.5		43.9	21000		43.9	18525		43.9	14062.5
43.92	6750		43.92	20566.7		43.92	17025		43.92	12862.5
43.94	6525		43.94	19366.7		43.94	16162.5		43.94	12075
43.96	7462.5		43.96	21133.3		43.96	16650		43.96	14062.5
43.98	6900		43.98	21066.7		43.98	16275		43.98	13087.5
44	6637.5		44	21266.7		44	15787.5		44	13425
44.02	6787.5		44.02	20000		44.02	15862.5		44.02	13687.5
44.04	7087.5		44.04	20966.7		44.04	16612.5		44.04	13650
44.06	7762.5		44.06	20333.3		44.06	16050		44.06	12825
44.08	7087.5		44.08	20733.3		44.08	15825		44.08	12600
44.1	6750		44.1	20366.7		44.1	16200		44.1	13725
44.12	6375		44.12	21033.3		44.12	16350		44.12	13050
44.14	5287.5		44.14	21166.7		44.14	15262.5		44.14	13350
44.16	7087.5		44.16	20733.3		44.16	17325		44.16	12862.5
44.18	6187.5		44.18	20300		44.18	15750		44.18	12037.5
44.2	6112.5		44.2	19366.7		44.2	15150		44.2	12825
44.22	5400		44.22	19333.3		44.22	16125		44.22	12037.5
44.24	6000		44.24	21066.7		44.24	15675		44.24	13162.5
44.26	6112.5		44.26	20333.3		44.26	16350		44.26	12637.5
44.28	5362.5		44.28	20066.7		44.28	16087.5		44.28	12450
44.3	5475		44.3	20133.3		44.3	16762.5		44.3	13537.5
44.32	6000		44.32	21666.7		44.32	16275		44.32	11962.5
44.34	5175		44.34	19233.3		44.34	14175		44.34	13162.5
44.36	5775		44.36	19333.3		44.36	14887.5		44.36	14212.5
44.38	5625		44.38	20566.7		44.38	15450		44.38	11550
44.4	5587.5		44.4	18966.7		44.4	14137.5		44.4	11287.5
44.42	6375		44.42	20133.3		44.42	15637.5		44.42	13200
44.44	5250		44.44	21600		44.44	14400		44.44	13387.5
44.46	5137.5		44.46	20533.3		44.46	15825		44.46	13387.5
44.48	6187.5		44.48	19933.3		44.48	14962.5		44.48	13125
44.5	6412.5		44.5	19500		44.5	15750		44.5	12075
44.52	5850		44.52	19533.3		44.52	15825		44.52	12600
44.54	5437.5		44.54	19933.3		44.54	15975		44.54	12337.5
44.56	5625		44.56	19633.3		44.56	14850		44.56	12487.5
44.58	5212.5		44.58	18933.3		44.58	15975		44.58	12637.5
44.6	5212.5		44.6	18633.3		44.6	15937.5		44.6	12487.5
44.62	4950		44.62	19033.3		44.62	16312.5		44.62	12637.5
44.64	5437.5		44.64	18000		44.64	15712.5		44.64	11325
44.66	5325		44.66	19333.3		44.66	15225		44.66	10162.5
44.68	5325		44.68	19100		44.68	16537.5		44.68	12300
44.7	4125		44.7	19266.7		44.7	15712.5		44.7	12862.5
44.72	5212.5		44.72	18400		44.72	15262.5		44.72	13725
44.74	4837.5		44.74	19000		44.74	14925		44.74	13125
44.76	4987.5		44.76	19566.7		44.76	14887.5		44.76	11587.5
44.78	5812.5		44.78	19166.7		44.78	14775		44.78	13462.5
44.8	5587.5		44.8	18466.7		44.8	14925		44.8	12412.5
44.82	4687.5		44.82	18733.3		44.82	16125		44.82	11062.5
44.84	4462.5		44.84	18000		44.84	15750		44.84	12000
44.86	5100		44.86	18300		44.86	16200		44.86	11887.5
44.88	4875		44.88	18900		44.88	15075		44.88	11287.5
44.9	5587.5		44.9	18566.7		44.9	14737.5		44.9	12562.5
44.92	5437.5		44.92	20133.3		44.92	15337.5		44.92	11925
44.94	4537.5		44.94	18900		44.94	15712.5		44.94	11700
44.96	4387.5		44.96	17666.7		44.96	15600		44.96	12150
44.98	4275		44.98	17533.3		44.98	15037.5		44.98	11512.5
45	4950		45	17233.3		45	14212.5		45	11475
45.02	4125		45.02	17700		45.02	15675		45.02	11812.5
45.04	4462.5		45.04	19033.3		45.04	14887.5		45.04	12525
45.06	4162.5		45.06	18133.3		45.06	15000		45.06	12675
45.08	4012.5		45.08	19066.7		45.08	14587.5		45.08	11662.5
45.1	4875		45.1	18166.7		45.1	15450		45.1	11362.5
45.12	4875		45.12	18633.3		45.12	14737.5		45.12	11700
45.14	4987.5		45.14	17666.7		45.14	13762.5		45.14	11700
45.16	4575		45.16	19333.3		45.16	13800		45.16	12675
45.18	4912.5		45.18	19766.7		45.18	14925		45.18	12300
45.2	4237.5		45.2	17600		45.2	14137.5		45.2	11662.5
45.22	4575		45.22	18333.3		45.22	13875		45.22	12637.5
45.24	4425		45.24	18800		45.24	13612.5		45.24	11100
45.26	4537.5		45.26	18266.7		45.26	13575		45.26	12600
45.28	5175		45.28	18600		45.28	14475		45.28	13012.5
45.3	5287.5		45.3	18966.7		45.3	15225		45.3	10950
45.32	5287.5		45.32	19133.3		45.32	13912.5		45.32	11700
45.34	4875		45.34	19966.7		45.34	14812.5		45.34	12262.5
45.36	4050		45.36	17933.3		45.36	15412.5		45.36	11737.5
45.38	4237.5		45.38	17666.7		45.38	14887.5		45.38	13612.5
45.4	4912.5		45.4	16833.3		45.4	14287.5		45.4	12750
45.42	5175		45.42	16800		45.42	15037.5		45.42	11212.5
45.44	4837.5		45.44	18133.3		45.44	15825		45.44	11175
45.46	4912.5		45.46	18733.3		45.46	14062.5		45.46	10987.5
45.48	4387.5		45.48	18233.3		45.48	15000		45.48	11437.5
45.5	5587.5		45.5	16100		45.5	15150		45.5	12187.5
45.52	4687.5		45.52	17033.3		45.52	12862.5		45.52	11400
45.54	4912.5		45.54	17700		45.54	16350		45.54	11287.5
45.56	4350		45.56	18033.3		45.56	15412.5		45.56	12412.5
45.58	4650		45.58	17933.3		45.58	14100		45.58	11100
45.6	5325		45.6	18566.7		45.6	15600		45.6	11212.5
45.62	4500		45.62	17733.3		45.62	14850		45.62	10500
45.64	4800		45.64	18400		45.64	13950		45.64	12450
45.66	4387.5		45.66	17733.3		45.66	14400		45.66	11325
45.68	4912.5		45.68	17500		45.68	13275		45.68	11625
45.7	4687.5		45.7	16433.3		45.7	14100		45.7	11625
45.72	4800		45.72	17666.7		45.72	15487.5		45.72	11775
45.74	4050		45.74	16900		45.74	14737.5		45.74	11700
45.76	4387.5		45.76	18566.7		45.76	13350		45.76	12300
45.78	4500		45.78	17200		45.78	13875		45.78	11625
45.8	5625		45.8	17466.7		45.8	15300		45.8	11137.5
45.82	4575		45.82	17966.7		45.82	15750		45.82	11775
45.84	4387.5		45.84	17000		45.84	13987.5		45.84	12187.5
45.86	4162.5		45.86	16733.3		45.86	13200		45.86	11550
45.88	4725		45.88	16533.3		45.88	14475		45.88	12562.5
45.9	4575		45.9	16566.7		45.9	15412.5		45.9	12112.5
45.92	4875		45.92	16033.3		45.92	13912.5		45.92	12825
45.94	4950		45.94	16266.7		45.94	14400		45.94	10875
45.96	4275		45.96	16966.7		45.96	15000		45.96	12150
45.98	4500		45.98	17333.3		45.98	14775		45.98	11475
46	4687.5		46	17433.3		46	14212.5		46	11362.5
46.02	3937.5		46.02	16933.3		46.02	14362.5		46.02	10800
46.04	4200		46.04	17333.3		46.04	13687.5		46.04	11775
46.06	4462.5		46.06	17133.3		46.06	13762.5		46.06	11550
46.08	4387.5		46.08	17833.3		46.08	13837.5		46.08	12000
46.1	4275		46.1	17566.7		46.1	15187.5		46.1	12450
46.12	4800		46.12	16866.7		46.12	13575		46.12	11887.5
46.14	4575		46.14	16933.3		46.14	12750		46.14	11025
46.16	3975		46.16	17500		46.16	14362.5		46.16	11137.5
46.18	4087.5		46.18	15900		46.18	14287.5		46.18	11512.5
46.2	4837.5		46.2	16733.3		46.2	13425		46.2	11587.5
46.22	3675		46.22	16033.3		46.22	12937.5		46.22	11812.5
46.24	4425		46.24	17500		46.24	13875		46.24	11212.5
46.26	4800		46.26	17166.7		46.26	13237.5		46.26	10275
46.28	4125		46.28	17100		46.28	13050		46.28	11137.5
46.3	3937.5		46.3	17500		46.3	12900		46.3	11100
46.32	4012.5		46.32	17233.3		46.32	14212.5		46.32	10987.5
46.34	4012.5		46.34	16766.7		46.34	14062.5		46.34	10087.5
46.36	4612.5		46.36	16600		46.36	13800		46.36	10612.5
46.38	4275		46.38	16800		46.38	12487.5		46.38	10875
46.4	4650		46.4	16833.3		46.4	14175		46.4	11475
46.42	4425		46.42	15300		46.42	13800		46.42	10350
46.44	4537.5		46.44	16966.7		46.44	13537.5		46.44	9562.5
46.46	4162.5		46.46	17300		46.46	14025		46.46	10800
46.48	3750		46.48	17766.7		46.48	12562.5		46.48	11175
46.5	4762.5		46.5	17466.7		46.5	12000		46.5	10762.5
46.52	3825		46.52	16566.7		46.52	12000		46.52	10425
46.54	4087.5		46.54	16400		46.54	13425		46.54	11325
46.56	4537.5		46.56	15933.3		46.56	13462.5		46.56	11212.5
46.58	4200		46.58	16800		46.58	13050		46.58	11100
46.6	3862.5		46.6	16433.3		46.6	13350		46.6	10612.5
46.62	4087.5		46.62	16600		46.62	13650		46.62	12150
46.64	3675		46.64	16433.3		46.64	13837.5		46.64	10837.5
46.66	3525		46.66	16800		46.66	13875		46.66	10650
46.68	4500		46.68	15866.7		46.68	13312.5		46.68	11325
46.7	4200		46.7	15666.7		46.7	12225		46.7	10875
46.72	3787.5		46.72	16066.7		46.72	12750		46.72	10575
46.74	4087.5		46.74	16300		46.74	13162.5		46.74	11437.5
46.76	3637.5		46.76	15366.7		46.76	13275		46.76	10725
46.78	4312.5		46.78	16033.3		46.78	13687.5		46.78	10500
46.8	4200		46.8	16266.7		46.8	12975		46.8	11550
46.82	4050		46.82	17200		46.82	13050		46.82	10612.5
46.84	3487.5		46.84	16100		46.84	12825		46.84	11325
46.86	3862.5		46.86	16600		46.86	12037.5		46.86	10987.5
46.88	3937.5		46.88	15600		46.88	13050		46.88	10837.5
46.9	4200		46.9	15600		46.9	13350		46.9	10462.5
46.92	3975		46.92	17233.3		46.92	12637.5		46.92	11137.5
46.94	3487.5		46.94	17066.7		46.94	14025		46.94	9487.5
46.96	3862.5		46.96	15933.3		46.96	13312.5		46.96	9937.5
46.98	4200		46.98	16766.7		46.98	13350		46.98	10275
47	3825		47	16233.3		47	13575		47	10425
47.02	3562.5		47.02	15433.3		47.02	12450		47.02	11175
47.04	4012.5		47.04	15766.7		47.04	13800		47.04	10462.5
47.06	3225		47.06	15833.3		47.06	13275		47.06	10687.5
47.08	4162.5		47.08	16166.7		47.08	12187.5		47.08	10237.5
47.1	4612.5		47.1	16600		47.1	14062.5		47.1	10312.5
47.12	3787.5		47.12	14966.7		47.12	12637.5		47.12	9937.5
47.14	4312.5		47.14	15433.3		47.14	12862.5		47.14	11287.5
47.16	4350		47.16	17033.3		47.16	13575		47.16	10912.5
47.18	3787.5		47.18	16200		47.18	12712.5		47.18	10725
47.2	4012.5		47.2	16033.3		47.2	14100		47.2	11212.5
47.22	3225		47.22	16266.7		47.22	13575		47.22	10237.5
47.24	4350		47.24	15733.3		47.24	12300		47.24	9862.5
47.26	4200		47.26	16766.7		47.26	12600		47.26	10912.5
47.28	3750		47.28	16466.7		47.28	11625		47.28	10050
47.3	4087.5		47.3	16100		47.3	12712.5		47.3	10387.5
47.32	4237.5		47.32	16266.7		47.32	13612.5		47.32	11587.5
47.34	4012.5		47.34	15866.7		47.34	13350		47.34	10387.5
47.36	3787.5		47.36	15933.3		47.36	12075		47.36	10687.5
47.38	4462.5		47.38	16200		47.38	12675		47.38	11662.5
47.4	4275		47.4	16466.7		47.4	12675		47.4	10800
47.42	3487.5		47.42	15900		47.42	13950		47.42	9712.5
47.44	3712.5		47.44	16500		47.44	14587.5		47.44	10575
47.46	4012.5		47.46	15066.7		47.46	13537.5		47.46	10612.5
47.48	3825		47.48	15900		47.48	13050		47.48	10162.5
47.5	3975		47.5	14366.7		47.5	13687.5		47.5	10762.5
47.52	4762.5		47.52	16900		47.52	12825		47.52	11400
47.54	4350		47.54	16100		47.54	12937.5		47.54	10612.5
47.56	3937.5		47.56	15300		47.56	14025		47.56	9975
47.58	4012.5		47.58	15633.3		47.58	12600		47.58	10912.5
47.6	3750		47.6	15666.7		47.6	13875		47.6	10800
47.62	3787.5		47.62	15333.3		47.62	13312.5		47.62	10350
47.64	3825		47.64	16166.7		47.64	13462.5		47.64	12037.5
47.66	3637.5		47.66	14766.7		47.66	11775		47.66	11137.5
47.68	4050		47.68	15400		47.68	12862.5		47.68	10050
47.7	3600		47.7	16300		47.7	13087.5		47.7	11325
47.72	4162.5		47.72	16433.3		47.72	12900		47.72	10500
47.74	3825		47.74	14366.7		47.74	12150		47.74	9975
47.76	4350		47.76	14133.3		47.76	13837.5		47.76	10387.5
47.78	4575		47.78	14833.3		47.78	13012.5		47.78	11325
47.8	3675		47.8	15600		47.8	12637.5		47.8	10275
47.82	4125		47.82	14966.7		47.82	12825		47.82	10687.5
47.84	4162.5		47.84	15166.7		47.84	12375		47.84	10612.5
47.86	4800		47.86	14966.7		47.86	12637.5		47.86	12000
47.88	4350		47.88	15500		47.88	12525		47.88	9450
47.9	4050		47.9	14466.7		47.9	11962.5		47.9	11325
47.92	3637.5		47.92	15533.3		47.92	12450		47.92	10987.5
47.94	4537.5		47.94	15366.7		47.94	12412.5		47.94	11062.5
47.96	4087.5		47.96	16333.3		47.96	12487.5		47.96	10912.5
47.98	4162.5		47.98	15466.7		47.98	13387.5		47.98	10350
48	4425		48	14933.3		48	13725		48	11100
48.02	4012.5		48.02	15066.7		48.02	13987.5		48.02	9975
48.04	4687.5		48.04	16166.7		48.04	12637.5		48.04	9937.5
48.06	4275		48.06	14200		48.06	12187.5		48.06	9075
48.08	3712.5		48.08	15466.7		48.08	13612.5		48.08	9675
48.1	3937.5		48.1	15400		48.1	11887.5		48.1	10725
48.12	4087.5		48.12	15466.7		48.12	12225		48.12	10950
48.14	4275		48.14	15833.3		48.14	13537.5		48.14	9675
48.16	4200		48.16	14566.7		48.16	12562.5		48.16	9825
48.18	4125		48.18	14466.7		48.18	13312.5		48.18	10012.5
48.2	3937.5		48.2	15866.7		48.2	12787.5		48.2	10237.5
48.22	3937.5		48.22	14633.3		48.22	12300		48.22	10650
48.24	4387.5		48.24	14666.7		48.24	12375		48.24	10575
48.26	4387.5		48.26	15500		48.26	11737.5		48.26	10312.5
48.28	4387.5		48.28	15566.7		48.28	12187.5		48.28	10912.5
48.3	4575		48.3	15466.7		48.3	12637.5		48.3	10650
48.32	3825		48.32	15633.3		48.32	13500		48.32	10387.5
48.34	3225		48.34	15666.7		48.34	13425		48.34	11287.5
48.36	4237.5		48.36	14566.7		48.36	12337.5		48.36	11025
48.38	3975		48.38	14866.7		48.38	12675		48.38	9975
48.4	4087.5		48.4	15933.3		48.4	12637.5		48.4	10350
48.42	3675		48.42	15433.3		48.42	12225		48.42	11250
48.44	3712.5		48.44	14066.7		48.44	12787.5		48.44	10687.5
48.46	3787.5		48.46	13633.3		48.46	11850		48.46	11475
48.48	4275		48.48	13366.7		48.48	12300		48.48	10837.5
48.5	4125		48.5	14133.3		48.5	13237.5		48.5	10537.5
48.52	3750		48.52	14466.7		48.52	13312.5		48.52	11437.5
48.54	4050		48.54	15500		48.54	12825		48.54	10387.5
48.56	3675		48.56	14733.3		48.56	13125		48.56	11362.5
48.58	4575		48.58	14466.7		48.58	12975		48.58	9937.5
48.6	4125		48.6	14200		48.6	12937.5		48.6	9487.5
48.62	4012.5		48.62	14233.3		48.62	13462.5		48.62	9825
48.64	3937.5		48.64	13600		48.64	12450		48.64	9787.5
48.66	4050		48.66	14433.3		48.66	12637.5		48.66	11062.5
48.68	4012.5		48.68	15766.7		48.68	12000		48.68	10612.5
48.7	4312.5		48.7	16066.7		48.7	12562.5		48.7	10687.5
48.72	4162.5		48.72	15033.3		48.72	12675		48.72	10275
48.74	3900		48.74	14366.7		48.74	11512.5		48.74	10162.5
48.76	3900		48.76	14066.7		48.76	13087.5		48.76	11325
48.78	4312.5		48.78	14266.7		48.78	12487.5		48.78	11025
48.8	3375		48.8	14000		48.8	13162.5		48.8	10837.5
48.82	4162.5		48.82	13800		48.82	12300		48.82	9000
48.84	3525		48.84	14266.7		48.84	11325		48.84	10687.5
48.86	3675		48.86	13933.3		48.86	12862.5		48.86	11062.5
48.88	3037.5		48.88	13766.7		48.88	12975		48.88	9712.5
48.9	3412.5		48.9	14833.3		48.9	13425		48.9	10575
48.92	4012.5		48.92	14033.3		48.92	12750		48.92	10912.5
48.94	4312.5		48.94	14200		48.94	14175		48.94	10537.5
48.96	4237.5		48.96	14166.7		48.96	12300		48.96	10087.5
48.98	3750		48.98	15433.3		48.98	13425		48.98	10800
49	4012.5		49	14033.3		49	13162.5		49	10575
49.02	3637.5		49.02	14066.7		49.02	12975		49.02	9750
49.04	4312.5		49.04	14266.7		49.04	11437.5		49.04	10312.5
49.06	4237.5		49.06	13800		49.06	11512.5		49.06	9450
49.08	3937.5		49.08	14666.7		49.08	11212.5		49.08	9562.5
49.1	4050		49.1	15266.7		49.1	11775		49.1	10612.5
49.12	4687.5		49.12	14733.3		49.12	12375		49.12	10950
49.14	3637.5		49.14	13833.3		49.14	12900		49.14	9900
49.16	4012.5		49.16	13700		49.16	11212.5		49.16	9525
49.18	4500		49.18	12733.3		49.18	12375		49.18	11250
49.2	4275		49.2	12600		49.2	11775		49.2	9750
49.22	3975		49.22	13233.3		49.22	12187.5		49.22	10875
49.24	4012.5		49.24	13666.7		49.24	11475		49.24	10687.5
49.26	4050		49.26	13633.3		49.26	11887.5		49.26	9750
49.28	5100		49.28	14533.3		49.28	12112.5		49.28	10162.5
49.3	4162.5		49.3	12966.7		49.3	11587.5		49.3	10312.5
49.32	3825		49.32	14233.3		49.32	12150		49.32	10350
49.34	4237.5		49.34	13566.7		49.34	12375		49.34	10987.5
49.36	3937.5		49.36	13466.7		49.36	11812.5		49.36	10012.5
49.38	4687.5		49.38	13433.3		49.38	12937.5		49.38	10087.5
49.4	4125		49.4	14466.7		49.4	12225		49.4	9412.5
49.42	4012.5		49.42	13600		49.42	12150		49.42	11400
49.44	4462.5		49.44	13633.3		49.44	11550		49.44	11175
49.46	3975		49.46	13333.3		49.46	12375		49.46	10537.5
49.48	4312.5		49.48	13100		49.48	10575		49.48	11362.5
49.5	4837.5		49.5	14700		49.5	11812.5		49.5	10350
49.52	4350		49.52	13466.7		49.52	11212.5		49.52	10312.5
49.54	3937.5		49.54	13166.7		49.54	12637.5		49.54	9825
49.56	4125		49.56	13333.3		49.56	11812.5		49.56	10537.5
49.58	4875		49.58	14066.7		49.58	13237.5		49.58	10912.5
49.6	4237.5		49.6	12933.3		49.6	13050		49.6	10350
49.62	3862.5		49.62	13400		49.62	11737.5		49.62	10125
49.64	3900		49.64	13833.3		49.64	12450		49.64	10237.5
49.66	4350		49.66	12933.3		49.66	12525		49.66	10500
49.68	4500		49.68	13133.3		49.68	11850		49.68	10200
49.7	3975		49.7	13800		49.7	12450		49.7	10537.5
49.72	4162.5		49.72	12600		49.72	11925		49.72	10462.5
49.74	4050		49.74	13066.7		49.74	12300		49.74	11062.5
49.76	4087.5		49.76	13500		49.76	10312.5		49.76	11737.5
49.78	5250		49.78	13433.3		49.78	11775		49.78	10462.5
49.8	4275		49.8	12866.7		49.8	12187.5		49.8	11175
49.82	4087.5		49.82	13900		49.82	12487.5		49.82	11025
49.84	4537.5		49.84	13533.3		49.84	11737.5		49.84	11025
49.86	3712.5		49.86	13433.3		49.86	13200		49.86	10575
49.88	3637.5		49.88	13700		49.88	12075		49.88	10837.5
49.9	4125		49.9	12966.7		49.9	12600		49.9	11250
49.92	3975		49.92	12933.3		49.92	12787.5		49.92	12187.5
49.94	4800		49.94	12533.3		49.94	12150		49.94	11437.5
49.96	5025		49.96	12633.3		49.96	12000		49.96	10800
[truncated: 1,502 more rows]

## Sheet: Fig.2f
	SF					SF-1nMgO					SF-3nMgO
TIME（day）	#1	#2	#3		TIME（day）	#1	#2	#3		TIME（day）	#1	#2	#3
7 loss of weight (%)	9.5986	7.44681	9.4697		7 loss of weight (%)	0.11403	0.35377	0.1182		7 loss of weight (%)	0.21692	0.10707	0.10893
14 loss of weight (%)	24.1681	22.7092	20.3285		14 loss of weight (%)	5.33333	8.81356	7.00246		14 loss of weight (%)	8.09372	6.18673	5.87484
21 loss of weight (%)	28.0763	26.7462	27.2085		21 loss of weight (%)	16.9143	23.6425	24.3119		21 loss of weight (%)	11.0337	15.6477	13.3919
28 loss of weight (%)	86.6821	85.4916	86.3542		28 loss of weight (%)	68.1159	77.4905	75.3786		28 loss of weight (%)	66.618	62.821	54.3741
P values (7 loss of weight (%))	SF	SF-1nMgO	SF-3nMgO
SF		P=0.017	P=0.018
SF-1nMgO	P=0.017		P=0.936
SF-3nMgO	P=0.018	P=0.936
P values (14 loss of weight (%))	SF	SF-1nMgO	SF-3nMgO
SF		P=2.797*10-5	P=2.473*10-5
SF-1nMgO	P=2.797*10-5		P=0.814
SF-3nMgO	P=2.473*10-5	P=0.814
P values (21 loss of weight (%))	SF	SF-1nMgO	SF-3nMgO
SF		P=0.431	P=7.764*10-4
SF-1nMgO	P=0.431		P=0.010
SF-3nMgO	P=7.764*10-4	P=0.010
P values (28 loss of weight (%))	SF	SF-1nMgO	SF-3nMgO
SF		P=0.016	P=5.759*10-4
SF-1nMgO	P=0.016		P=0.017
SF-3nMgO	P=5.759*10-4	P=0.017

## Sheet: Fig.2g
	#1	#2	#3
	zeta potentlal (mV)	zeta potentlal (mV)	zeta potentlal (mV)
SF	-3.83	-3.61	-4.72
SF-1nMgO	-7.13	-7.15	-7.9
SF-3nMgO	-11.7	-12.5	-12.5
P values zeta potentlal (mV)	SF	SF-1nMgO	SF-3nMgO
SF		P=1.805*10-4	P=1.008*10-6
SF-1nMgO	P=1.805*10-4		P=2.189*10-5
SF-3nMgO	P=1.008*10-6	P=2.189*10-5

## Sheet: Fig.2h
	SF-1nMgO					SF-3nMgO
	mg/L					mg/L
Time(day)	#1	#2	#3		Time(day)	#1	#2	#3
3	194.06	196.36	196.86		3	229.96	235.26	229.16
7	206.76	198.66	209.46		7	240.56	229.76	240.46
14	209.26	210.26	216.86		14	247.46	239.46	248.36
28	225.06	217.66	224.26		28	257.26	248.46	248.66
P values (day 3)	SF-1nMgO	SF-3nMgO
SF-1nMgO		P=7.010*10-5
SF-3nMgO	P=7.010*10-5
P values (day 7)	SF-1nMgO	SF-3nMgO
SF-1nMgO		P=0.002
SF-3nMgO	P=0.002
P values (day 14)	SF-1nMgO	SF-3nMgO
SF-1nMgO		P=8.765*10-4
SF-3nMgO	P=8.765*10-4
P values (day 28)	SF-1nMgO	SF-3nMgO
SF-1nMgO		P=0.001
SF-3nMgO	P=0.001

## Sheet: Fig.2i
	SF-1nMgO					SF-3nMgO
	pH					pH
Time（day）	#1	#2	#3		Time（day）	#1	#2	#3
3	9.35	9.38	9.45		3	9.5	9.52	9.57
7	9.45	9.4	9.46		7	9.54	9.55	9.58
14	9.5	9.45	9.5		14	9.6	9.61	9.64
28	9.6	9.58	9.63		28	9.68	9.7	9.73
P values (day 3)	SF-1nMgO	SF-3nMgO
SF-1nMgO		P=0.019
SF-3nMgO	P=0.019
P values (day 7)	SF-1nMgO	SF-3nMgO
SF-1nMgO		P=0.005
SF-3nMgO	P=0.005
P values (day 14)	SF-1nMgO	SF-3nMgO
SF-1nMgO		P=0.003
SF-3nMgO	P=0.003
P values (day 28)	SF-1nMgO	SF-3nMgO
SF-1nMgO		P=0.008
SF-3nMgO	P=0.008

## Sheet: Fig.3b2
SF	origin data								SF-1nMgO	origin data								SF-3nMgO							origin data
#1		#2		#3		#4			#1		#2		#3		#4			#1		#2		#3		#4
strain(%)	stress(kPa)	strain(%)	stress(kPa)	strain(%)	stress(kPa)	strain(%)	stress(kPa)		strain(%)	stress(kPa)	strain(%)	stress(kPa)	strain(%)	stress(kPa)	strain(%)	stress(kPa)		strain(%)	stress(kPa)	strain(%)	stress(kPa)	strain(%)	stress(kPa)	strain(%)	stress(kPa)
-0.00973	0.11049	0.00242	0.21033	-0.0101	0.22198	-0.00562	0.06646		-0.00244	0.06816	-0.00329	0.07565	0.18544	0.21518	0.00595	0.21237		-0.00145	0.05934	0.01251	0.21841	0.01245	0.2114	0.00217	0.20871
0.01772	0.22092	0.11668	0.21033	0.03733	0.21675	-0.00762	0.06893		-0.00169	0.07402	-0.00311	0.08109	0.68895	0.14389	0.33938	0.21237		-0.00114	0.06776	0.15478	0.21841	0.02243	0.22687	0.17558	0.20871
0.36733	0.22092	0.19304	0.1698	0.01488	0.21808	-0.000225437	0.07263		0.00894	0.08233	0.00717	0.08866	0.64512	0.13776	0.3953	0.14997		0.00631	0.08075	0.21853	0.17163	0.03602	0.24496	0.29252	0.16082
0.34815	0.16009	0.20127	0.17802	0.03694	0.22189	0.01324	0.07726		0.02495	0.09277	0.02204	0.09818	0.60672	0.13333	0.37539	0.14858		0.01875	0.09756	0.223	0.17814	0.05231	0.26555	0.28945	0.16298
0.33489	0.15986	0.21379	0.18864	0.04965	0.22494	0.02855	0.08284		0.04576	0.10525	0.04184	0.10971	0.57713	0.1305	0.36725	0.14898		0.03652	0.11799	0.23058	0.18725	0.07402	0.28851	0.29173	0.1676
0.32773	0.16127	0.23014	0.20149	0.07849	0.22898	0.0522	0.08935		0.07218	0.11943	0.06703	0.12279	0.55335	0.129	0.36647	0.15071		0.05742	0.14137	0.24193	0.19889	0.09673	0.31322	0.29786	0.17446
0.33059	0.16442	0.25135	0.21632	0.09874	0.23302	0.07863	0.09639		0.10097	0.13484	0.09393	0.13714	0.54017	0.12885	0.36896	0.15378		0.0826	0.1676	0.2579	0.21265	0.12365	0.34001	0.30826	0.18342
0.33912	0.16883	0.27614	0.23277	0.13151	0.23768	0.10668	0.10408		0.13441	0.15162	0.12613	0.15284	0.53194	0.12976	0.38018	0.15816		0.11166	0.19609	0.27758	0.22834	0.15117	0.36818	0.32365	0.19423
0.35405	0.17448	0.30528	0.2507	0.16254	0.24236	0.1397	0.11235		0.1688	0.16922	0.16021	0.1693	0.53153	0.13171	0.396	0.1634		0.14332	0.22646	0.30301	0.24573	0.17984	0.39804	0.34214	0.2066
0.37435	0.1811	0.3394	0.26977	0.19724	0.24745	0.17386	0.12095		0.20783	0.18782	0.19672	0.18671	0.53894	0.1345	0.41654	0.16954		0.17835	0.25861	0.337	0.26438	0.2117	0.42942	0.36511	0.22048
0.3999	0.18855	0.37841	0.28964	0.237	0.25267	0.20983	0.12997		0.2493	0.20688	0.23588	0.20479	0.54906	0.13801	0.44153	0.17645		0.21813	0.29203	0.37729	0.28363	0.24204	0.4619	0.39368	0.23555
0.42767	0.19667	0.41908	0.31004	0.27858	0.25797	0.24926	0.13939		0.29121	0.22647	0.2763	0.22342	0.56293	0.14224	0.46861	0.18398		0.26129	0.3262	0.4216	0.3033	0.27074	0.49604	0.42785	0.25149
0.4615	0.20549	0.45959	0.33103	0.32433	0.26338	0.28765	0.14899		0.33271	0.24655	0.32037	0.2426	0.58393	0.14714	0.50194	0.19211		0.30913	0.3609	0.4708	0.32326	0.29963	0.53173	0.46918	0.26806
0.4967	0.21469	0.50091	0.35263	0.37041	0.26883	0.33042	0.15897		0.37581	0.26722	0.36674	0.26194	0.60446	0.15245	0.53469	0.20054		0.36115	0.39554	0.52252	0.34306	0.32948	0.56895	0.51567	0.28482
0.53524	0.22433	0.54405	0.37478	0.4179	0.27432	0.37158	0.16904		0.42182	0.28822	0.41323	0.28142	0.63294	0.15839	0.56969	0.20955		0.41648	0.42969	0.57405	0.36273	0.3592	0.60755	0.56443	0.30163
0.57535	0.23429	0.58794	0.39723	0.46919	0.27988	0.41495	0.17941		0.46903	0.30936	0.46164	0.30113	0.65918	0.16455	0.60834	0.21889		0.4705	0.46321	0.6255	0.38236	0.39015	0.64765	0.61678	0.31846
0.61814	0.24452	0.63193	0.42008	0.51997	0.28533	0.46017	0.18989		0.51679	0.33064	0.51037	0.32086	0.68929	0.17126	0.64563	0.22852		0.52253	0.49651	0.67805	0.40187	0.42081	0.68905	0.66863	0.33508
0.66423	0.25493	0.67599	0.44332	0.56895	0.29082	0.5055	0.20052		0.5677	0.35204	0.56063	0.3407	0.72278	0.17825	0.68986	0.23853		0.57419	0.52971	0.73361	0.42123	0.45123	0.73191	0.71526	0.35166
0.70982	0.26539	0.72144	0.46693	0.62345	0.29632	0.55271	0.21121		0.61829	0.37322	0.61175	0.36042	0.75513	0.18554	0.73634	0.24851		0.62611	0.56276	0.78786	0.44008	0.48238	0.77619	0.76077	0.36865
0.76172	0.27605	0.76857	0.49072	0.67016	0.30166	0.59465	0.22197		0.66981	0.39445	0.661	0.38006	0.79081	0.19322	0.78224	0.25858		0.67733	0.59554	0.83993	0.45879	0.51411	0.82181	0.80677	0.3858
0.81373	0.28647	0.81407	0.51465	0.72081	0.30723	0.63875	0.23311		0.72075	0.41551	0.70871	0.39986	0.82974	0.20106	0.83042	0.26884		0.72755	0.62829	0.89002	0.47752	0.54604	0.8687	0.85043	0.40318
0.86815	0.29688	0.85855	0.539	0.76996	0.31268	0.68484	0.24431		0.77183	0.43658	0.75866	0.41983	0.8669	0.20908	0.8786	0.27906		0.77733	0.66109	0.93858	0.49626	0.57663	0.91693	0.89433	0.42095
0.92182	0.30708	0.90271	0.56371	0.81831	0.31819	0.73169	0.25557		0.82213	0.45754	0.80441	0.43966	0.90596	0.21739	0.93034	0.28935		0.82825	0.69392	0.98719	0.51513	0.60727	0.96667	0.9371	0.43898
0.9733	0.3172	0.94898	0.58876	0.86604	0.3237	0.7776	0.26691		0.87264	0.47854	0.84921	0.46002	0.94739	0.22587	0.98183	0.29951		0.8802	0.72652	1.03763	0.53409	0.63861	1.01775	0.98022	0.45746
1.0282	0.32739	0.9952	0.61394	0.9131	0.32926	0.82769	0.2784		0.92343	0.4995	0.89352	0.48064	0.98576	0.23445	1.03142	0.30966		0.93211	0.75889	1.08766	0.55291	0.66869	1.07014	1.02393	0.4762
1.07205	0.33727	1.03985	0.63939	0.95997	0.3349	0.87673	0.28975		0.97603	0.52034	0.9381	0.50161	1.02824	0.24337	1.08402	0.31987		0.98385	0.79106	1.136	0.57177	0.69834	1.12411	1.06606	0.49528
1.10751	0.34771	1.08531	0.66527	1.00615	0.34055	0.92709	0.30123		1.02855	0.54094	0.98316	0.52288	1.07334	0.25229	1.13836	0.3299		1.0348	0.82312	1.18445	0.5908	0.7281	1.17955	1.10799	0.51482
1.14961	0.35869	1.13056	0.69137	1.05115	0.34628	0.97653	0.31262		1.07809	0.56142	1.02679	0.54441	1.11741	0.26132	1.19022	0.33981		1.08516	0.85512	1.23341	0.60991	0.75757	1.2364	1.14907	0.53474
1.19422	0.36962	1.17891	0.71777	1.09837	0.3521	1.03387	0.32409		1.12623	0.58212	1.07274	0.5664	1.16045	0.27047	1.24315	0.34974		1.13624	0.88711	1.28124	0.62906	0.78811	1.2948	1.18932	0.55518
1.24379	0.38077	1.22634	0.74407	1.14045	0.3579	1.09269	0.33513		1.17324	0.60298	1.1184	0.58845	1.20486	0.27978	1.29444	0.35954		1.18728	0.91892	1.32663	0.64841	0.81881	1.35449	1.22978	0.57612
1.29821	0.39176	1.2726	0.77072	1.18707	0.3639	1.14486	0.34597		1.22068	0.62405	1.16397	0.61085	1.25488	0.28916	1.34624	0.36939		1.23693	0.95064	1.37041	0.66814	0.84893	1.41565	1.27184	0.59751
1.35654	0.40256	1.31813	0.79761	1.23173	0.36987	1.19259	0.35697		1.27039	0.64522	1.20789	0.63347	1.31098	0.29842	1.39652	0.37913		1.28505	0.98254	1.41246	0.68827	0.87969	1.47827	1.31207	0.61922
1.41257	0.41304	1.36359	0.82481	1.27586	0.37597	1.23827	0.36807		1.3162	0.6663	1.2514	0.65656	1.36163	0.30752	1.44754	0.38891		1.33448	1.01467	1.45479	0.70896	0.9104	1.54223	1.35292	0.6415
1.46722	0.42348	1.40964	0.85227	1.32174	0.38216	1.27913	0.37927		1.36145	0.68792	1.29594	0.68002	1.41167	0.31675	1.49649	0.39862		1.38352	1.04675	1.49923	0.73008	0.94143	1.60761	1.39156	0.66424
1.52245	0.43375	1.4561	0.87992	1.36792	0.38836	1.32063	0.39083		1.40691	0.7098	1.34031	0.7037	1.46272	0.32593	1.54668	0.40845		1.43154	1.07896	1.54232	0.75138	0.9722	1.67433	1.43128	0.68766
1.57918	0.44382	1.50433	0.90782	1.41098	0.39462	1.36084	0.40259		1.45265	0.73195	1.38677	0.72777	1.51037	0.33507	1.5959	0.41819		1.47887	1.11147	1.58558	0.77324	1.00186	1.74252	1.47079	0.71148
1.63252	0.45365	1.55101	0.93572	1.45688	0.40105	1.40053	0.41461		1.49725	0.75437	1.43169	0.75193	1.5541	0.34435	1.64648	0.42798		1.52649	1.1443	1.62674	0.79549	1.03303	1.81222	1.50909	0.73587
1.68474	0.4635	1.59827	0.96397	1.50216	0.40746	1.44025	0.42691		1.54101	0.77719	1.47657	0.77648	1.59765	0.35378	1.69624	0.43773		1.57371	1.17732	1.66801	0.81835	1.06363	1.88314	1.54668	0.76087
1.73719	0.47328	1.64455	0.99229	1.54894	0.41396	1.47993	0.43951		1.58655	0.80043	1.52067	0.80133	1.63819	0.36332	1.74738	0.44752		1.62202	1.21065	1.70637	0.84172	1.09452	1.95556	1.58452	0.78654
1.79304	0.48298	1.69021	1.02096	1.5956	0.42052	1.51929	0.45238		1.63441	0.82386	1.56503	0.82656	1.67913	0.37307	1.79697	0.45726		1.6694	1.24405	1.74342	0.86593	1.12515	2.02936	1.62056	0.81282
1.84306	0.49238	1.73667	1.04986	1.63837	0.42709	1.56049	0.46552		1.68181	0.84731	1.61119	0.85206	1.71659	0.38298	1.8476	0.46701		1.71569	1.2778	1.7796	0.89094	1.15488	2.10455	1.65875	0.83985
1.89192	0.50198	1.7826	1.07898	1.68535	0.43384	1.6012	0.47888		1.72903	0.87103	1.65992	0.87773	1.75405	0.39318	1.89922	0.47675		1.76222	1.31205	1.81696	0.91682	1.18505	2.18128	1.69726	0.86735
1.94053	0.51159	1.82844	1.10837	1.74348	0.44057	1.6431	0.4925		1.77701	0.89487	1.70651	0.90335	1.79091	0.40362	1.94971	0.48642		1.80937	1.34657	1.85357	0.94336	1.21537	2.2594	1.73464	0.89542
1.98868	0.52124	1.87515	1.13799	1.80593	0.447	1.68453	0.50631		1.82336	0.91882	1.75231	0.92932	1.827	0.41433	2.00103	0.49609		1.85794	1.38132	1.89049	0.97081	1.24646	2.33897	1.77143	0.92424
2.03572	0.53094	1.92129	1.16779	1.85097	0.45324	1.72505	0.52039		1.8683	0.94313	1.79832	0.95557	1.86295	0.42528	2.04945	0.50571		1.90662	1.41614	1.92709	0.999	1.27767	2.41985	1.80846	0.95371
2.08205	0.54076	1.96913	1.1979	1.89476	0.4599	1.76662	0.53473		1.91444	0.96779	1.8438	0.982	1.89875	0.4365	2.09972	0.51543		1.9562	1.45111	1.96382	1.02802	1.30882	2.50207	1.84412	0.9838
2.12886	0.55075	2.01805	1.22804	1.93775	0.46653	1.80717	0.54927		1.96093	0.99265	1.88989	1.00873	1.9378	0.44799	2.14886	0.52511		2.0061	1.48603	2.00076	1.05782	1.34101	2.58571	1.87823	1.01466
2.17342	0.56077	2.06588	1.2582	1.97816	0.47329	1.84822	0.56411		2.00753	1.01769	1.93444	1.03566	1.97741	0.45962	2.19952	0.53483		2.05459	1.52096	2.03721	1.08841	1.37331	2.67054	1.91225	1.04639
2.21778	0.57105	2.11507	1.28857	2.01853	0.48018	1.89029	0.57915		2.05191	1.04296	1.97727	1.063	2.01794	0.47143	2.24779	0.54449		2.10101	1.5562	2.07365	1.11982	1.40572	2.75668	1.94639	1.07891
2.26224	0.58145	2.16259	1.31892	2.05706	0.48724	1.93182	0.5944		2.09708	1.06871	2.01918	1.09081	2.05454	0.48344	2.29675	0.5543		2.14495	1.59195	2.10948	1.15206	1.4387	2.84413	1.98101	1.11221
2.30951	0.59205	2.21031	1.34952	2.09539	0.49447	1.97196	0.60989		2.14161	1.09469	2.05963	1.11908	2.08863	0.49578	2.34451	0.56405		2.18902	1.62845	2.14579	1.18521	1.47208	2.93276	2.01589	1.14626
2.35575	0.60263	2.26077	1.38026	2.13148	0.50186	2.01268	0.62569		2.1876	1.12109	2.10018	1.148	2.12129	0.50845	2.39212	0.57393		2.23469	1.66548	2.183	1.21911	1.50538	3.02254	2.0495	1.18109
2.40249	0.61341	2.30925	1.41076	2.16605	0.50947	2.05483	0.64167		2.23731	1.14764	2.14243	1.17745	2.15501	0.52143	2.43974	0.58385		2.28096	1.70281	2.21863	1.25378	1.5392	3.11359	2.08343	1.21675
2.44664	0.62427	2.35609	1.44158	2.20219	0.51733	2.09689	0.65788		2.28633	1.17401	2.18457	1.20726	2.18901	0.53473	2.4857	0.59385		2.3253	1.74052	2.2532	1.2894	1.5729	3.20576	2.11791	1.25324
2.4917	0.63539	2.40261	1.47263	2.23745	0.52538	2.1376	0.67428		2.33164	1.20054	2.22693	1.23753	2.22184	0.54829	2.53008	0.60401		2.36939	1.77897	2.28774	1.32598	1.60686	3.29916	2.15205	1.29047
2.53464	0.64662	2.44932	1.50388	2.27331	0.53363	2.17896	0.69099		2.3796	1.2276	2.26921	1.26829	2.25381	0.5622	2.57437	0.61437		2.41472	1.81799	2.32207	1.36346	1.64102	3.39368	2.18508	1.32849
2.5793	0.65811	2.49691	1.53532	2.31331	0.54208	2.21941	0.70793		2.43004	1.25453	2.31064	1.29946	2.28653	0.57647	2.61836	0.62485		2.45979	1.85739	2.35736	1.40192	1.67532	3.48938	2.21765	1.36745
2.62444	0.6697	2.54375	1.56682	2.3393	0.55062	2.25962	0.72513		2.47704	1.28136	2.35362	1.33116	2.31859	0.59105	2.66145	0.63548		2.5073	1.89733	2.3914	1.4412	1.70994	3.58616	2.25137	1.40728
2.66997	0.68144	2.59027	1.59864	2.36308	0.55975	2.30033	0.74257		2.52556	1.30864	2.39656	1.3632	2.35155	0.60598	2.70514	0.64635		2.55432	1.93733	2.42523	1.48151	1.7451	3.68406	2.28475	1.44785
2.71467	0.69334	2.6369	1.63064	2.39378	0.56921	2.34198	0.76027		2.57343	1.33587	2.43992	1.39569	2.38617	0.62121	2.74823	0.65737		2.60084	1.97772	2.45924	1.52284	1.77979	3.78303	2.31763	1.48928
2.76012	0.70541	2.68472	1.66288	2.42976	0.57882	2.38411	0.77816		2.62154	1.36326	2.48234	1.42855	2.41924	0.6367	2.79006	0.66858		2.64511	2.0185	2.49352	1.56508	1.81472	3.88316	2.35206	1.53162
2.80178	0.71759	2.73452	1.69514	2.46888	0.58859	2.42573	0.79627		2.66693	1.39077	2.52645	1.46188	2.45255	0.65252	2.83184	0.68007		2.68907	2.06005	2.52762	1.60826	1.84986	3.98432	2.38753	1.57462
2.84489	0.73016	2.78226	1.72736	2.50807	0.59852	2.46202	0.81466		2.7122	1.41875	2.57169	1.49545	2.48406	0.66868	2.87238	0.69175		2.73429	2.10218	2.56143	1.65242	1.88504	4.08656	2.42263	1.61836
2.8891	0.74287	2.82808	1.75988	2.54706	0.60859	2.48108	0.83349		2.75739	1.44697	2.61417	1.52928	2.51699	0.6852	2.91304	0.70375		2.77871	2.14465	2.59521	1.69756	1.92042	4.18988	2.45705	1.66285
2.93276	0.75574	2.87475	1.79273	2.5856	0.61885	2.50232	0.85362		2.80295	1.47554	2.65705	1.5637	2.54909	0.70203	2.95287	0.71598		2.82114	2.18782	2.6303	1.74369	1.956	4.29424	2.49263	1.70817
2.97577	0.76881	2.92346	1.82569	2.62287	0.62927	2.52513	0.87426		2.84866	1.50433	2.70052	1.59849	2.58304	0.71921	2.99367	0.72851		2.8625	2.23191	2.66466	1.79064	1.99195	4.39968	2.52787	1.75415
3.01929	0.78212	2.97247	1.85863	2.65895	0.63991	2.54757	0.89562		2.89381	1.53339	2.74576	1.63362	2.61448	0.73664	3.03316	0.74127		2.90419	2.27689	2.69863	1.83861	2.02767	4.50607	2.56162	1.80089
3.06211	0.79562	3.02336	1.89165	2.6931	0.65075	2.57087	0.91774		2.94042	1.5628	2.78991	1.66893	2.64718	0.75448	3.07358	0.75435		2.9456	2.32268	2.73323	1.88756	2.06296	4.61355	2.59391	1.84854
3.10627	0.80937	3.07128	1.92454	2.73034	0.66181	2.59478	0.94054		2.98633	1.59237	2.8342	1.70469	2.68113	0.77263	3.11477	0.76768		2.98771	2.36935	2.7673	1.93738	2.09814	4.72211	2.62522	1.8971
3.14941	0.82323	3.11603	1.95775	2.76826	0.67304	2.61902	0.96406		3.03471	1.62224	2.87892	1.74072	2.7145	0.79104	3.15752	0.78125		3.0296	2.41678	2.80148	1.98822	2.13358	4.83174	2.65582	1.94663
3.19346	0.83738	3.16181	1.9914	2.8054	0.68443	2.64453	0.98827		3.08896	1.65203	2.92393	1.77709	2.75055	0.8098	3.19979	0.79495		3.07179	2.46505	2.83598	2.03997	2.16826	4.94241	2.68707	1.99715
3.23711	0.85164	3.20645	2.0252	2.8418	0.69603	2.67024	1.01312		3.13667	1.68128	2.97041	1.81372	2.78526	0.82877	3.2417	0.80889		3.11389	2.51409	2.87117	2.09265	2.20274	5.05428	2.71729	2.04856
3.28131	0.86617	3.25169	2.05942	2.87752	0.70783	2.6975	1.03864		3.18226	1.71118	3.01696	1.85045	2.82159	0.84806	3.2819	0.8231		3.15607	2.56397	2.90536	2.14624	2.23761	5.16724	2.74657	2.10103
3.32634	0.88083	3.29653	2.09387	2.91291	0.71983	2.72452	1.06474		3.22822	1.74133	3.0633	1.88745	2.85732	0.86754	3.32353	0.83759		3.19925	2.61462	2.9392	2.20081	2.27184	5.28127	2.77441	2.15459
3.37149	0.89563	3.34119	2.12869	2.94886	0.73204	2.75335	1.09143		3.2736	1.77171	3.10848	1.92464	2.89356	0.88733	3.36531	0.85227		3.24284	2.66584	2.97373	2.25633	2.30588	5.39649	2.80334	2.20928
3.41572	0.91056	3.38567	2.16383	2.98602	0.74444	2.78296	1.1187		3.32102	1.80241	3.15435	1.96221	2.93043	0.90739	3.40674	0.86717		3.28615	2.71774	3.00807	2.31279	2.34017	5.51287	2.83106	2.26498
3.46215	0.92573	3.42538	2.19934	3.02281	0.75703	2.81409	1.14648		3.36581	1.83316	3.19993	1.99993	2.9669	0.92768	3.4478	0.88234		3.3312	2.77037	3.04227	2.37019	2.374	5.63037	2.85783	2.32185
3.50697	0.94092	3.46304	2.23575	3.059	0.7698	2.84502	1.17476		3.41089	1.86444	3.24534	2.03796	3.00368	0.9482	3.48952	0.89774		3.3769	2.82334	3.07649	2.42858	2.40741	5.7491	2.88496	2.37992
3.55112	0.95637	3.50336	2.27293	3.09332	0.7828	2.87678	1.20356		3.45507	1.89594	3.29143	2.07621	3.04128	0.969	3.5301	0.91337		3.42306	2.87673	3.11148	2.48787	2.44087	5.86903	2.91208	2.43911
3.59448	0.97198	3.54562	2.31055	3.12634	0.79605	2.90901	1.23286		3.50073	1.92788	3.33961	2.11469	3.07826	0.99002	3.57092	0.92932		3.47004	2.93046	3.14656	2.54806	2.47389	5.99015	2.93998	2.49943
3.63737	0.98783	3.59094	2.34858	3.15856	0.80956	2.94227	1.26262		3.54671	1.96	3.38697	2.15319	3.11597	1.01127	3.61222	0.94545		3.51644	2.98449	3.18136	2.60916	2.507	6.1125	2.96697	2.56086
3.68303	1.00388	3.63998	2.38677	3.18949	0.8233	2.97633	1.29282		3.59435	1.99239	3.43376	2.19189	3.15155	1.03276	3.65286	0.96185		3.56268	3.03895	3.21728	2.6712	2.53993	6.23609	2.99733	2.62347
3.7257	1.02	3.69204	2.4249	3.22234	0.83738	3.0104	1.3234		3.64094	2.02485	3.4811	2.23082	3.1828	1.05457	3.69367	0.97852		3.61025	3.09375	3.25395	2.73401	2.5726	6.36095	3.02524	2.6869
3.76977	1.03645	3.74574	2.46279	3.25384	0.85165	3.04607	1.35444		3.6866	2.05758	3.52857	2.26986	3.21493	1.0768	3.73362	0.99542		3.65812	3.1487	3.28986	2.79761	2.60515	6.48708	3.05255	2.75163
3.81532	1.05302	3.79902	2.50044	3.28683	0.8662	3.08086	1.38585		3.73164	2.09066	3.57682	2.30904	3.24706	1.09929	3.77249	1.01264		3.70555	3.20388	3.32577	2.86212	2.63778	6.61445	3.08034	2.81745
3.85998	1.06969	3.85275	2.53794	3.31898	0.88098	3.11743	1.41768		3.7768	2.12406	3.62635	2.34827	3.2799	1.12217	3.8121	1.03016		3.75285	3.25941	3.36098	2.92746	2.67049	6.74308	3.10769	2.8844
3.90451	1.08657	3.90758	2.57517	3.35025	0.89601	3.15499	1.44985		3.82099	2.15777	3.67819	2.38748	3.31331	1.14531	3.85177	1.04799		3.79905	3.31517	3.39736	2.9937	2.70314	6.87299	3.13524	2.95247
3.9498	1.10364	3.96318	2.61202	3.38319	0.91136	3.19269	1.48231		3.86416	2.19191	3.73168	2.4265	3.34868	1.16881	3.89007	1.06605		3.84386	3.3714	3.4349	3.06073	2.73604	7.00413	3.16269	3.02169
3.99464	1.12079	4.01738	2.64853	3.41603	0.9269	3.22929	1.51512		3.9071	2.22652	3.78311	2.46527	3.38347	1.19248	3.92827	1.0845		3.88944	3.42828	3.47181	3.12845	2.76849	7.13649	3.1904	3.09201
4.03914	1.13815	4.07096	2.68486	3.45063	0.94272	3.26544	1.54831		3.95012	2.26155	3.83443	2.5041	3.41676	1.21651	3.96644	1.10329		3.93514	3.48548	3.50993	3.19705	2.80094	7.27018	3.21768	3.16345
4.08484	1.1557	4.12438	2.721	3.48576	0.95869	3.30115	1.58193		3.99258	2.29705	3.88608	2.54278	3.45022	1.24089	4.00688	1.12236		3.98123	3.54313	3.54817	3.26626	2.83366	7.40513	3.2451	3.23608
4.12929	1.17333	4.1789	2.75689	3.51987	0.97493	3.33771	1.61589		4.03423	2.33309	3.93689	2.58139	3.48351	1.26555	4.04667	1.14168		4.02769	3.60112	3.5862	3.33622	2.86598	7.54131	3.27242	3.30981
4.17455	1.19116	4.23238	2.79242	3.5526	0.99138	3.37351	1.6502		4.07817	2.36964	3.98881	2.62	3.51596	1.29052	4.08558	1.16126		4.07454	3.6595	3.62388	3.40689	2.89863	7.67884	3.29963	3.38466
4.22023	1.20911	4.28429	2.82785	3.58673	1.00812	3.41027	1.68492		4.12305	2.40648	4.04209	2.65842	3.54759	1.31584	4.12479	1.18121		4.12258	3.71814	3.66182	3.47832	2.9315	7.81757	3.32749	3.4607
4.26568	1.22721	4.33663	2.86322	3.62156	1.02505	3.44685	1.71998		4.16854	2.44362	4.08913	2.69657	3.57934	1.34152	4.16442	1.20142		4.17067	3.77689	3.70049	3.55048	2.96437	7.95753	3.35527	3.5378
4.31284	1.24548	4.38849	2.89836	3.65454	1.04221	3.48556	1.75539		4.2123	2.48103	4.13367	2.73528	3.61017	1.36754	4.20423	1.22193		4.21904	3.83588	3.73955	3.62328	2.99756	8.09872	3.38346	3.61602
4.3603	1.26373	4.44031	2.93343	3.68784	1.05963	3.52459	1.79109		4.25656	2.51892	4.17791	2.77431	3.64148	1.39392	4.24404	1.24271		4.268	3.89501	3.77898	3.69674	3.03112	8.24114	3.41141	3.69532
4.40738	1.28209	4.49064	2.96838	3.72087	1.07729	3.56383	1.82706		4.30134	2.55715	4.22348	2.81369	3.67205	1.42065	4.28533	1.26379		4.31639	3.95423	3.81863	3.77083	3.06457	8.38475	3.44045	3.77574
4.45452	1.30059	4.54022	3.00343	3.75367	1.09519	3.60367	1.86332		4.3453	2.59569	4.27073	2.85321	3.70316	1.44777	4.32319	1.28503		4.36552	4.01363	3.85859	3.8455	3.09815	8.52956	3.46917	3.85717
4.50103	1.31916	4.59047	3.03847	3.78618	1.11333	3.64387	1.89986		4.38667	2.63469	4.31941	2.89283	3.73469	1.4752	4.3606	1.30674		4.4148	4.07308	3.89917	3.92081	3.1322	8.67553	3.49864	3.93969
4.5486	1.33782	4.64078	3.07344	3.81938	1.13175	3.68298	1.93666		4.42827	2.67437	4.36731	2.93248	3.76694	1.50301	4.39792	1.3288		4.46412	4.13256	3.94021	3.99662	3.16618	8.82264	3.5287	4.02319
4.59556	1.35654	4.68991	3.10841	3.85213	1.15036	3.72279	1.97376		4.47117	2.7145	4.41632	2.97229	3.79787	1.53113	4.43595	1.35116		4.51384	4.19216	3.98381	4.07298	3.20059	8.97095	3.55896	4.10768
4.64274	1.37539	4.73996	3.14354	3.88485	1.16926	3.76217	2.01113		4.51402	2.75502	4.46566	3.01213	3.82914	1.55964	4.4738	1.37387		4.5627	4.25172	4.02761	4.14961	3.23514	9.12034	3.5901	4.19319
4.69033	1.39433	4.78901	3.17855	3.91772	1.1884	3.80326	2.04882		4.55907	2.79604	4.51508	3.052	3.86081	1.58846	4.51186	1.39689		4.61133	4.31152	4.07011	4.22666	3.27006	9.27089	3.62106	4.2796
4.73764	1.41329	4.83799	3.21368	3.95025	1.20778	3.84608	2.08668		4.60617	2.83724	4.56414	3.09188	3.89265	1.61767	4.5512	1.42025		4.66012	4.37143	4.11186	4.3042	3.30523	9.42247	3.65211	4.36697
4.78451	1.43238	4.88754	3.24889	3.98429	1.22744	3.88936	2.12468		4.65578	2.87858	4.61264	3.13188	3.92579	1.64719	4.59063	1.44387		4.70854	4.43142	4.15315	4.38229	3.34073	9.57513	3.68366	4.45529
4.83182	1.45155	4.93548	3.2841	4.01684	1.24729	3.93387	2.16291		4.70763	2.9198	4.65981	3.17195	3.95888	1.67701	4.62847	1.4678		4.75676	4.49165	4.19401	4.4609	3.37636	9.72883	3.71515	4.5445
4.87867	1.47084	4.98414	3.31951	4.05137	1.26743	3.97911	2.20125		4.75992	2.96081	4.70683	3.21226	3.98997	1.70714	4.66811	1.49211		4.80487	4.55206	4.23545	4.5401	3.41225	9.88358	3.74685	4.63465
4.9334	1.49021	5.03351	3.35495	4.08563	1.28775	4.02449	2.2397		4.81299	3.0017	4.75345	3.25276	4.02001	1.73771	4.70646	1.51665		4.85285	4.61264	4.27689	4.61974	3.44816	10.0393	3.77914	4.72574
4.9812	1.50917	5.08262	3.39039	4.119	1.30832	4.06999	2.2783		4.86753	3.04236	4.80064	3.29345	4.05144	1.76859	4.74415	1.54155		4.90161	4.67345	4.31828	4.69992	3.48456	10.1961	3.81201	4.81764
5.0281	1.52853	5.13063	3.42594	4.15316	1.32913	4.11593	2.31702		4.92093	3.08262	4.84938	3.33425	4.08296	1.79986	4.7818	1.56679		4.94994	4.73433	4.35943	4.78062	3.52108	10.3538	3.84477	4.91045
5.07623	1.54795	5.1783	3.46165	4.18921	1.35014	4.16187	2.35581		4.9736	3.12282	4.89762	3.37505	4.11359	1.83143	4.81934	1.59238		4.99835	4.7954	4.40032	4.86187	3.55784	10.5126	3.87805	5.00407
5.12535	1.56735	5.22634	3.49748	4.22676	1.37133	4.20962	2.39471		5.02802	3.16282	4.94481	3.41604	4.1445	1.86341	4.85532	1.61831		5.04592	4.85663	4.44117	4.94368	3.59497	10.6722	3.9106	5.09856
5.17402	1.58675	5.27373	3.53346	4.26191	1.39271	4.25617	2.43365		5.08026	3.20244	4.99197	3.45722	4.17541	1.89573	4.8924	1.64467		5.0937	4.91821	4.48174	5.02607	3.63265	10.8328	3.94318	5.19392
5.22176	1.60623	5.32059	3.5696	4.2954	1.41435	4.30356	2.47275		5.13197	3.24206	5.03642	3.49856	4.20635	1.92843	4.92972	1.67134		5.14188	4.97995	4.52207	5.10898	3.67031	10.9942	3.97603	5.29018
5.26981	1.62584	5.36761	3.60596	4.32751	1.4362	4.35107	2.51187		5.18351	3.28158	5.07931	3.54036	4.23802	1.96145	4.96794	1.69838		5.18994	5.04184	4.56212	5.19252	3.70842	11.1566	4.0089	5.38729
5.31712	1.64544	5.41435	3.64252	4.3601	1.45834	4.39897	2.55104		5.23456	3.32102	5.12313	3.58259	4.27035	1.99485	5.00726	1.72569		5.23793	5.10396	4.60199	5.27669	3.7468	11.3198	4.04187	5.48524
5.36425	1.66517	5.46202	3.67927	4.39258	1.48076	4.44592	2.59028		5.28706	3.36039	5.16963	3.62512	4.30057	2.02851	5.0472	1.7533		5.28587	5.16631	4.64169	5.36146	3.78564	11.4838	4.07477	5.58404
5.41032	1.68498	5.50867	3.71613	4.42332	1.50338	4.49375	2.62961		5.33828	3.39952	5.21749	3.66771	4.33085	2.06266	5.08565	1.78118		5.33359	5.22881	4.68208	5.44682	3.82483	11.6486	4.10758	5.68371
5.4566	1.70492	5.55532	3.75325	4.45446	1.52634	4.54124	2.669		5.38903	3.43865	5.26749	3.71044	4.36186	2.09712	5.12362	1.80945		5.38196	5.29159	4.72283	5.53276	3.86441	11.8142	4.14045	5.78424
5.50445	1.72498	5.60145	3.79057	4.48622	1.54953	4.59047	2.70844		5.43961	3.47775	5.31917	3.75305	4.39341	2.13192	5.1609	1.83802		5.4299	5.35448	4.76397	5.61926	3.9045	11.9805	4.17386	5.88564
5.55183	1.74507	5.64823	3.82816	4.51767	1.57299	4.63795	2.74787		5.49069	3.51682	5.373	3.79549	4.42562	2.1671	5.1994	1.86695		5.47781	5.41764	4.80503	5.70626	3.94489	12.1476	4.20706	5.98786
5.5979	1.76528	5.69444	3.8659	4.55038	1.59674	4.68602	2.78742		5.54042	3.55581	5.42791	3.83766	4.45808	2.20256	5.23749	1.89617		5.52577	5.481	4.84654	5.79378	3.98557	12.3153	4.24033	6.0909
5.64303	1.78562	5.74067	3.90394	4.58213	1.62068	4.73417	2.82701		5.58998	3.59488	5.48174	3.87949	4.48931	2.2384	5.27646	1.92575		5.57302	5.54455	4.88853	5.88185	4.02672	12.4837	4.27336	6.1948
5.68775	1.80616	5.78716	3.94217	4.61389	1.64494	4.78285	2.86664		5.63904	3.63395	5.53666	3.92122	4.51932	2.27455	5.3161	1.95559		5.62079	5.60845	4.93087	5.97035	4.06797	12.6527	4.30614	6.29957
5.73274	1.82683	5.83459	3.98063	4.64529	1.66945	4.83039	2.90631		5.68913	3.67311	5.59337	3.96256	4.54915	2.31115	5.35504	1.98573		5.66818	5.67254	4.97382	6.05932	4.10961	12.8223	4.33927	6.40521
5.77723	1.84765	5.88225	4.01924	4.67647	1.69423	4.87796	2.94605		5.73801	3.71223	5.64747	4.00343	4.57668	2.34809	5.39399	2.01618		5.71532	5.7369	5.01758	6.14869	4.15157	12.9925	4.37295	6.51167
5.82184	1.86868	5.92895	4.05796	4.70822	1.71926	4.92555	2.98588		5.78824	3.7515	5.7012	4.04425	4.60475	2.38552	5.43209	2.0469		5.76268	5.80157	5.06145	6.2384	4.19417	13.1633	4.40705	6.61891
5.86727	1.88983	5.97645	4.09694	4.73967	1.74457	4.97437	3.02575		5.83777	3.79061	5.75504	4.08481	4.63264	2.42332	5.46819	2.07801		5.80954	5.86651	5.10541	6.32847	4.23708	13.3346	4.44148	6.72694
5.91232	1.91113	6.02531	4.13601	4.77269	1.77015	5.02212	3.0656		5.88765	3.82984	5.80882	4.12515	4.66178	2.46156	5.50554	2.10955		5.85711	5.93179	5.14954	6.41893	4.2803	13.5064	4.47603	6.83576
5.95772	1.93259	6.07301	4.1751	4.80493	1.79597	5.07024	3.10558		5.9366	3.86908	5.86087	4.16526	4.68944	2.50018	5.54254	2.1414		5.90416	5.99723	5.19415	6.50971	4.32395	13.6787	4.5111	6.94536
6.00233	1.95416	6.12018	4.21443	4.83613	1.82203	5.11845	3.1456		5.9858	3.9084	5.91357	4.20534	4.71858	2.53923	5.58108	2.17359		5.95122	6.06306	5.23879	6.60081	4.368	13.8514	4.54572	7.05568
6.04776	1.97595	6.16786	4.25395	4.86745	1.84838	5.1668	3.18565		6.03498	3.94775	5.96703	4.24519	4.74647	2.57863	5.62082	2.20608		5.99775	6.12916	5.28355	6.69226	4.41255	14.0245	4.58092	7.16678
6.09262	1.99785	6.21622	4.29358	4.89996	1.87501	5.21489	3.22575		6.08506	3.98718	6.02047	4.28485	4.77557	2.61849	5.6576	2.23883		6.0445	6.19568	5.32888	6.78398	4.45748	14.1981	4.61573	7.27864
6.1381	2.01995	6.26418	4.33325	4.93288	1.90187	5.2631	3.26592		6.13401	4.02654	6.07238	4.32429	4.80525	2.6587	5.69324	2.27206		6.09187	6.26247	5.37424	6.87599	4.50301	14.3719	4.65042	7.39124
6.18322	2.04216	6.31204	4.37311	4.96676	1.92896	5.31236	3.30613		6.18269	4.06605	6.12411	4.3637	4.83651	2.6993	5.72756	2.30564		6.13878	6.32949	5.42002	6.96826	4.54904	14.546	4.68551	7.50464
6.22977	2.0645	6.3604	4.41312	5.00032	1.95629	5.36177	3.3463		6.23187	4.10564	6.17513	4.403	4.86869	2.74023	5.76328	2.33972		6.18585	6.3969	5.4655	7.06078	4.59536	14.7205	4.72075	7.61874
6.27665	2.08695	6.40894	4.45317	5.03335	1.98386	5.41035	3.38654		6.28177	4.14527	6.22583	4.44227	4.90251	2.78147	5.79945	2.37411		6.23267	6.46453	5.51099	7.15361	4.64215	14.8952	4.75589	7.7336
6.32361	2.10948	6.4569	4.49333	5.06691	2.01168	5.45929	3.42679		6.33063	4.18482	6.27593	4.48154	4.93707	2.82301	5.83436	2.40891		6.28015	6.53256	5.55634	7.24668	4.68935	15.0701	4.79132	7.84921
6.37009	2.13212	6.50557	4.53365	5.10002	2.03973	5.5082	3.46708		6.37884	4.22457	6.32641	4.52077	4.97218	2.86486	5.87086	2.44415		6.32778	6.60077	5.60152	7.34007	4.73698	15.2451	4.82682	7.96553
6.41876	2.15485	6.55496	4.574	5.13462	2.06802	5.55728	3.5074		6.42685	4.26444	6.37751	4.55997	5.00961	2.90693	5.90819	2.47972		6.37583	6.66921	5.647	7.43373	4.78518	15.4204	4.86221	8.08257
6.46685	2.1776	6.60462	4.61435	5.16879	2.09655	5.60531	3.54777		6.47585	4.30443	6.4284	4.59909	5.04798	2.94923	5.9427	2.51563		6.42409	6.73785	5.69235	7.52768	4.83392	15.5957	4.89731	8.20036
6.51522	2.20039	6.65435	4.65474	5.20272	2.12527	5.65428	3.58817		6.52453	4.34441	6.47793	4.63817	5.08613	2.99175	5.97348	2.55206		6.47186	6.8066	5.73756	7.62186	4.8832	15.7711	4.93256	8.3189
6.56576	2.22327	6.70369	4.69513	5.23707	2.15424	5.70406	3.62862		6.57289	4.38451	6.52787	4.67734	5.12521	3.03448	6.0044	2.58908		6.52012	6.8757	5.78314	7.7164	4.93293	15.9466	4.96811	8.43819
6.61418	2.24605	6.75301	4.7356	5.27261	2.18345	5.75361	3.66902		6.62197	4.42477	6.57794	4.71647	5.16486	3.07739	6.03523	2.6266		6.56827	6.94488	5.82899	7.81113	4.98313	16.122	5.0033	8.55819
6.66081	2.26897	6.80201	4.77611	5.309	2.21285	5.80272	3.70946		6.67033	4.46499	6.62771	4.7556	5.20505	3.12053	6.06543	2.66463		6.61639	7.01424	5.87447	7.90615	5.03388	16.2974	5.03858	8.67895
6.70758	2.29205	6.8512	4.81669	5.34594	2.2424	5.85216	3.74994		6.71886	4.5054	6.67724	4.79477	5.24523	3.16383	6.09506	2.70322		6.6644	7.08385	5.92002	8.00144	5.08504	16.4727	5.07411	8.80042
6.7539	2.31518	6.90036	4.85731	5.38476	2.27215	5.90118	3.79039		6.76689	4.54586	6.72764	4.83398	5.28605	3.20732	6.12348	2.7424		6.7129	7.15364	5.96595	8.09696	5.13671	16.648	5.10945	8.9226
6.80111	2.33844	6.95082	4.89798	5.42404	2.30204	5.95073	3.83091		6.81642	4.58651	6.77796	4.87308	5.32749	3.25096	6.15164	2.7822		6.76162	7.22355	6.01225	8.19277	5.18889	16.8231	5.14507	9.04557
6.84874	2.36176	7.00136	4.93856	5.46237	2.33213	5.99929	3.87143		6.86675	4.62707	6.82798	4.91221	5.36901	3.29475	6.18144	2.82261		6.81018	7.29358	6.05826	8.28877	5.24176	16.9979	5.18083	9.16922
6.89587	2.38512	7.05156	4.9791	5.50008	2.36235	6.04939	3.912		6.91604	4.66759	6.87745	4.95135	5.41062	3.33873	6.21114	2.86352		6.85848	7.36376	6.10464	8.38501	5.29514	17.1726	5.21663	9.29358
6.94303	2.40861	7.10186	5.01968	5.53816	2.39277	6.09958	3.95252		6.96527	4.70824	6.92707	4.99052	5.45317	3.38284	6.24066	2.905		6.90701	7.43418	6.15072	8.48145	5.34883	17.347	5.25236	9.41866
6.9892	2.43221	7.15232	5.06023	5.5778	2.42335	6.1491	3.99308		7.01459	4.74893	6.97659	5.02974	5.49608	3.42709	6.27051	2.94706		6.95605	7.50467	6.19683	8.57817	5.40317	17.5211	5.2881	9.54448
7.03743	2.45594	7.20286	5.10074	5.61623	2.45408	6.19868	4.03365		7.06303	4.78965	7.02556	5.06896	5.5384	3.47146	6.30116	2.98968		7.00506	7.57524	6.24315	8.67509	5.45773	17.6949	5.32444	9.67098
7.08347	2.47962	7.25275	5.14118	5.65343	2.48498	6.24914	4.07421		7.11164	4.8305	7.07427	5.1083	5.58103	3.51599	6.3331	3.03281		7.0541	7.64592	6.28966	8.77225	5.51284	17.8684	5.36052	9.79816
7.12975	2.50355	7.30331	5.18169	5.69004	2.51609	6.29965	4.11474		7.16014	4.87142	7.12356	5.14767	5.62423	3.56064	6.36616	3.07638		7.10309	7.71669	6.33606	8.8696	5.56847	18.0414	5.39677	9.92605
7.17758	2.52756	7.35541	5.22213	5.72615	2.54737	6.34914	4.15526		7.21016	4.91246	7.17366	5.18708	5.667	3.60543	6.39821	3.12045		7.15283	7.78761	6.38265	8.96719	5.62478	18.214	5.43327	10.0546
7.22417	2.55156	7.40621	5.26237	5.7627	2.57888	6.39895	4.19583		7.25994	4.95342	7.22278	5.22645	5.7098	3.65035	6.42891	3.16502		7.20258	7.85845	6.42945	9.06494	5.6816	18.3862	5.47	10.1839
7.27118	2.57577	7.45707	5.30262	5.79938	2.61056	6.44929	4.2364		7.30905	4.99442	7.27176	5.26594	5.75299	3.69542	6.45988	3.21018		7.25247	7.92933	6.47623	9.16289	5.73872	18.5578	5.50686	10.3138
7.31982	2.60002	7.508	5.34283	5.83633	2.64243	6.49948	4.27693		7.3579	5.0355	7.32121	5.30547	5.79639	3.74061	6.49084	3.25584		7.30273	8.00021	6.523	9.26108	5.79644	18.7288	5.54376	10.4443
7.36667	2.62429	7.55981	5.38297	5.87343	2.6745	6.54944	4.31746		7.40707	5.07669	7.37115	5.345	5.83944	3.78591	6.52234	3.30199		7.35253	8.07106	6.57034	9.35943	5.85446	18.8993	5.5809	10.5755
7.41519	2.6487	7.61108	5.42295	5.91028	2.70678	6.59958	4.35802		7.45571	5.11789	7.42021	5.38453	5.88309	3.83134	6.5539	3.34868		7.40285	8.14198	6.61783	9.45789	5.91293	19.0693	5.61811	10.7073
7.46334	2.67309	7.66181	5.46286	5.94553	2.73921	6.64977	4.39856		7.50418	5.15921	7.46876	5.42417	5.92705	3.87691	6.58581	3.39586		7.45298	8.21279	6.6653	9.55652	5.97189	19.2385	5.65562	10.8399
7.51165	2.69757	7.71354	5.50278	5.98046	2.7719	6.69929	4.43909		7.55267	5.20064	7.51843	5.4639	5.97016	3.92257	6.617	3.44354		7.5033	8.28364	6.71304	9.65534	6.03156	19.4071	5.69326	10.973
7.55965	2.72213	7.765	5.54254	6.01432	2.80478	6.74939	4.47963		7.60251	5.24215	7.5679	5.50358	6.01312	3.96838	6.6487	3.49177		7.55331	8.35442	6.7608	9.75425	6.09204	19.575	5.73098	11.1067
7.60883	2.74673	7.81632	5.58223	6.04658	2.83792	6.79923	4.52017		7.65165	5.28358	7.61659	5.5433	6.0574	4.01432	6.68054	3.54045		7.60432	8.42524	6.80894	9.85331	6.15267	19.742	5.76924	11.241
7.65593	2.77132	7.86736	5.6218	6.07949	2.87135	6.85059	4.56074		7.70058	5.32517	7.66535	5.58318	6.10133	4.06032	6.71199	3.58967		7.65507	8.49586	6.85678	9.95246	6.21368	19.9083	5.80759	11.3759
7.70258	2.79605	7.91884	5.66138	6.11207	2.90498	6.90099	4.6012		7.75012	5.3668	7.71425	5.6231	6.14509	4.10648	6.74338	3.63939		7.70588	8.56645	6.90524	10.0518	6.27516	20.0738	5.84633	11.5114
7.74899	2.8209	7.96985	5.70081	6.14426	2.93889	6.95083	4.6417		7.79961	5.40843	7.76262	5.66305	6.18945	4.15276	6.77537	3.68965		7.75656	8.63693	6.9534	10.1511	6.33692	20.2384	5.88545	11.6474
7.79668	2.84588	8.0211	5.7402	6.17584	2.97307	7.00155	4.6822		7.84913	5.45009	7.81114	5.70316	6.23409	4.19912	6.80717	3.74036		7.80748	8.70737	7.00181	10.2506	6.3992	20.4022	5.92477	11.784
7.84499	2.87088	8.0719	5.77948	6.20805	3.00751	7.05101	4.72266		7.89762	5.4918	7.85944	5.74331	6.2781	4.24555	6.84016	3.79161		7.8588	8.7777	7.05085	10.3502	6.46174	20.565	5.96431	11.9211
7.8924	2.89592	8.12437	5.81876	6.23908	3.04218	7.10097	4.76321		7.94731	5.53366	7.90926	5.78357	6.3216	4.29214	6.87259	3.84328		7.90989	8.84787	7.0999	10.4498	6.52487	20.727	6.004	12.0587
7.94442	2.92109	8.17674	5.85781	6.27044	3.07714	7.15043	4.80371		7.99706	5.57545	7.95822	5.82379	6.3661	4.33886	6.90648	3.89549		7.96135	8.91793	7.149	10.5495	6.58848	20.8879	6.04395	12.1969
7.98924	2.94602	8.22838	5.89671	6.30063	3.11238	7.20104	4.84422		8.04649	5.61727	8.00766	5.86413	6.41065	4.38568	6.94153	3.94808		8.01252	8.98784	7.19877	10.6492	6.65241	21.0479	6.08412	12.3355
8.03603	2.9714	8.27999	5.93557	6.33034	3.14795	7.25207	4.88469		8.09565	5.65914	8.05637	5.90443	6.45492	4.43259	6.97732	4.00104		8.06445	9.05764	7.24876	10.7489	6.71657	21.2068	6.1246	12.4746
8.08344	2.99674	8.33177	5.97429	6.36012	3.18376	7.3027	4.92515		8.1451	5.70108	8.10611	5.94488	6.49916	4.47961	7.013	4.05442		8.11641	9.12721	7.29874	10.8486	6.78128	21.3646	6.1653	12.6142
8.13159	3.02215	8.38302	6.01293	6.39137	3.21989	7.3531	4.96559		8.1943	5.74303	8.15485	5.9853	6.54385	4.52671	7.05031	4.10819		8.16869	9.19654	7.3491	10.9483	6.84632	21.5215	6.20652	12.7543
8.17962	3.04759	8.43442	6.05149	6.42272	3.25624	7.40373	5.00606		8.24367	5.78505	8.20402	6.02583	6.58812	4.57393	7.0873	4.16229		8.2206	9.26565	7.39949	11.0479	6.91163	21.6771	6.24802	12.8947
8.22677	3.07315	8.48521	6.08995	6.45352	3.29289	7.45381	5.04645		8.29303	5.82711	8.25324	6.06636	6.63233	4.62126	7.12366	4.21674		8.27278	9.33461	7.44996	11.1476	6.97725	21.8317	6.28973	13.0356
8.27461	3.0988	8.53773	6.12841	6.48298	3.32981	7.50421	5.08689		8.34333	5.86921	8.30385	6.10697	6.67756	4.66872	7.16181	4.27162		8.32499	9.4033	7.50091	11.2472	7.04381	21.9851	6.33152	13.1769
8.32271	3.12449	8.5894	6.1666	6.51161	3.36706	7.55411	5.12728		8.39337	5.91123	8.35313	6.14746	6.72217	4.71624	7.20085	4.32676		8.37714	9.47176	7.55205	11.3468	7.11033	22.1373	6.37368	13.3186
8.37139	3.15021	8.64076	6.20475	6.54076	3.40464	7.60529	5.16772		8.44286	5.95329	8.40309	6.18811	6.76678	4.76385	7.24157	4.3822		8.42927	9.54004	7.60333	11.4462	7.17708	22.2883	6.41606	13.4607
8.42338	3.17597	8.69243	6.24284	6.57081	3.4425	7.65654	5.20808		8.49251	5.9954	8.4528	6.22868	6.81161	4.81158	7.28482	4.43782		8.48124	9.60809	7.65468	11.5456	7.24413	22.438	6.45881	13.6031
8.47707	3.20159	8.74392	6.28076	6.60031	3.48059	7.70734	5.2484		8.54241	6.03751	8.50235	6.26928	6.85655	4.85942	7.33044	4.49362		8.53407	9.67595	7.70666	11.6449	7.31155	22.5865	6.50187	13.746
8.53116	3.22708	8.79525	6.31866	6.62946	3.51904	7.7578	5.28873		8.59198	6.07961	8.55179	6.30993	6.90102	4.90734	7.37866	4.54949		8.5867	9.74342	7.75866	11.7441	7.37908	22.7337	6.54528	13.8891
8.56061	3.25245	8.84643	6.35644	6.65866	3.55778	7.80922	5.32901		8.6412	6.12179	8.6015	6.35062	6.94625	4.95534	7.4294	4.60538		8.63918	9.81071	7.81082	11.8431	7.44711	22.8797	6.58912	14.0326
8.58292	3.27922	8.89755	6.39415	6.6884	3.5968	7.85994	5.36926		8.69147	6.16402	8.65214	6.39127	6.99187	5.00346	7.48192	4.66119		8.69135	9.87773	7.86355	11.942	7.51518	23.0243	6.63323	14.1764
8.60804	3.30675	8.94941	6.43182	6.71693	3.63613	7.91051	5.40951		8.74171	6.20617	8.70269	6.43188	7.03725	5.05165	7.53612	4.71691		8.74365	9.94456	7.91663	12.0407	7.58374	23.1676	6.67759	14.3204
8.63603	3.33486	9.00214	6.46931	6.74615	3.67575	7.96073	5.44976		8.79181	6.24831	8.75303	6.47246	7.08236	5.09992	7.59188	4.77247		8.79644	10.0111	7.96995	12.1392	7.65258	23.3095	6.72226	14.4648
8.66611	3.36363	9.05322	6.50659	6.77534	3.71569	8.01274	5.49002		8.84167	6.29046	8.80337	6.51303	7.1277	5.14828	7.64857	4.82787		8.84906	10.0774	8.02337	12.2375	7.72161	23.4501	6.76744	14.6093
8.69755	3.39298	9.10518	6.54393	6.80351	3.75594	8.06329	5.53015		8.89214	6.33261	8.85487	6.55361	7.17287	5.19675	7.70618	4.88307		8.90175	10.1434	8.07683	12.3357	7.79078	23.5892	6.81277	14.7541
8.7328	3.42288	9.15782	6.58107	6.8311	3.79649	8.11415	5.57029		8.94209	6.37472	8.90578	6.59399	7.21844	5.24529	7.76413	4.93804		8.95416	10.2091	8.1305	12.4335	7.86022	23.727	6.85857	14.8992
8.77051	3.45315	9.21082	6.61802	6.85777	3.8374	8.16519	5.61043		8.99199	6.41687	8.9562	6.63442	7.26475	5.29392	7.82222	4.99278		9.00696	10.2746	8.18452	12.5312	7.9297	23.8634	6.90483	15.0444
8.82083	3.48376	9.26252	6.65475	6.88654	3.87864	8.21626	5.65054		9.04214	6.45902	9.00675	6.67481	7.31117	5.34262	7.88307	5.04734		9.06014	10.3398	8.23875	12.6286	7.99952	23.9983	6.95155	15.1898
8.87437	3.51405	9.3136	6.69148	6.91433	3.92014	8.26663	5.6906		9.0934	6.50113	9.05831	6.71516	7.35688	5.39136	7.94344	5.10149		9.11299	10.4046	8.29289	12.7257	8.06939	24.1318	6.99881	15.3354
8.92687	3.54427	9.36577	6.72814	6.94157	3.96201	8.31762	5.73067		9.14405	6.54309	9.10884	6.75537	7.40382	5.44022	8.00304	5.15542		9.16617	10.4692	8.34726	12.8227	8.13927	24.2638	7.04639	15.4811
8.97905	3.57447	9.41752	6.76461	6.96858	4.0042	8.36851	5.7707		9.19479	6.58509	9.15988	6.79561	7.45026	5.48907	8.06338	5.20908		9.21887	10.5335	8.40204	12.9193	8.20955	24.3944	7.09438	15.6269
9.03025	3.60463	9.46926	6.801	6.99639	4.04672	8.42075	5.81073		9.24576	6.62701	9.21047	6.83574	7.49651	5.53805	8.12286	5.26244		9.27191	10.5975	8.45679	13.0156	8.28003	24.5235	7.14287	15.7728
9.0825	3.63476	9.52067	6.83729	7.02346	4.08955	8.47174	5.85064		9.2977	6.66885	9.26151	6.87587	7.54311	5.58707	8.18294	5.31553		9.3248	10.6611	8.5117	13.1116	8.35065	24.6511	7.19184	15.9187
9.13439	3.66479	9.57202	6.87346	7.05072	4.1327	8.52304	5.89056		9.34858	6.71054	9.31204	6.91592	7.59055	5.63616	8.24344	5.36836		9.37774	10.7245	8.56713	13.2074	8.42112	24.7772	7.24123	16.0647
9.18631	3.69476	9.62375	6.90959	7.07837	4.17622	8.57426	5.93044		9.39909	6.75223	9.36262	6.95599	7.63734	5.68529	8.30319	5.42087		9.43063	10.7876	8.62258	13.3028	8.49168	24.9019	7.29116	16.2107
9.23805	3.72468	9.67485	6.94558	7.10702	4.22001	8.62533	5.97032		9.44992	6.79393	9.4137	6.99597	7.68447	5.7345	8.36246	5.47316		9.48328	10.8504	8.67836	13.3978	8.56247	25.025	7.34163	16.3566
9.28954	3.75457	9.7262	6.98153	7.13587	4.26411	8.67614	6.01013		9.50109	6.83551	9.46548	7.03588	7.7318	5.78375	8.42255	5.52519		9.53641	10.9129	8.73417	13.4925	8.63294	25.1466	7.39268	16.5026
9.34082	3.78438	9.77746	7.01741	7.16492	4.30854	8.72701	6.04994		9.55169	6.87701	9.5162	7.07567	7.7789	5.83304	8.48212	5.57691		9.5895	10.975	8.79019	13.5869	8.70361	25.2667	7.44406	16.6485
9.39369	3.81416	9.83021	7.05316	7.19312	4.35324	8.77849	6.08975		9.60255	6.91851	9.5673	7.11551	7.82578	5.88237	8.54185	5.62837		9.64237	11.0369	8.84624	13.6809	8.77417	25.3854	7.49582	16.7942
9.44405	3.84384	9.88215	7.0887	7.22087	4.39831	8.83044	6.12945		9.65323	6.95994	9.61881	7.15521	7.87438	5.93182	8.60194	5.67955		9.69505	11.0985	8.9024	13.7745	8.84474	25.5025	7.54798	16.9399
9.48997	3.87359	9.93355	7.12415	7.24752	4.44366	8.88166	6.16914		9.70426	7.00133	9.66953	7.19482	7.92211	5.98122	8.66194	5.73047		9.74762	11.1598	8.95897	13.8677	8.91543	25.6182	7.6006	17.0855
9.53754	3.90352	9.98523	7.15958	7.27427	4.48939	8.93302	6.2088		9.75445	7.04265	9.72003	7.23441	7.96998	6.03071	8.72162	5.78112		9.80074	11.2209	9.01543	13.9605	8.98599	25.7324	7.65352	17.2309
9.58567	3.93348	10.0365	7.19485	7.30279	4.53543	8.98433	6.24842		9.80522	7.084	9.771	7.27399	8.01834	6.08019	8.78248	5.83151		9.85361	11.2816	9.07186	14.053	9.05662	25.845	7.70703	17.3762
9.63485	3.96348	10.0877	7.23008	7.33265	4.58178	9.03561	6.288		9.85681	7.12524	9.82216	7.31349	8.06618	6.12972	8.84204	5.88155		9.90646	11.3421	9.12873	14.145	9.12712	25.9562	7.76083	17.5212
9.68485	3.99347	10.1384	7.26521	7.36284	4.62835	9.08642	6.32751		9.90825	7.16632	9.87342	7.35293	8.11419	6.17932	8.90178	5.93136		9.9595	11.4023	9.18559	14.2367	9.19754	26.0659	7.8152	17.6661
9.73472	4.02346	10.1895	7.30034	7.39514	4.67525	9.13799	6.36706		9.95932	7.20737	9.92488	7.39229	8.16277	6.22893	8.96143	5.98091		10.0121	11.4621	9.24252	14.3279	9.2678	26.174	7.87	17.8107
9.78482	4.05345	10.2408	7.33536	7.42913	4.72238	9.18939	6.40653		10.0103	7.24837	9.97611	7.43153	8.21186	6.27857	9.02045	6.03019		10.065	11.5217	9.2995	14.4187	9.33815	26.2808	7.92525	17.9551
9.83472	4.08348	10.2931	7.3703	7.46407	4.76973	9.24198	6.44597		10.0612	7.28931	10.0274	7.47074	8.26064	6.32821	9.07948	6.07924		10.1182	11.581	9.35707	14.5091	9.4083	26.386	7.98094	18.0992
9.88459	4.11346	10.3447	7.40504	7.50045	4.81728	9.29352	6.48532		10.112	7.33017	10.079	7.50987	8.3097	6.3779	9.13925	6.12803		10.171	11.6399	9.41465	14.5989	9.47813	26.4898	8.03713	18.243
9.93617	4.14346	10.396	7.43972	7.5394	4.86502	9.34538	6.52465		10.1628	7.37099	10.1296	7.54886	8.35885	6.42758	9.19876	6.17651		10.2246	11.6986	9.47244	14.6884	9.548	26.5922	8.09358	18.3865
9.9872	4.1734	10.4476	7.47436	7.57934	4.91287	9.39801	6.56393		10.2137	7.41177	10.1808	7.58792	8.40783	6.47727	9.25769	6.22476		10.2774	11.7569	9.53023	14.7773	9.6177	26.6932	8.1504	18.5297
10.0373	4.20331	10.4992	7.50885	7.61939	4.96086	9.4509	6.60309		10.2657	7.45248	10.2326	7.62683	8.45715	6.52703	9.31705	6.27279		10.3304	11.8149	9.58792	14.8658	9.68721	26.7927	8.20759	18.6724
10.0872	4.23322	10.5508	7.54326	7.66077	5.00902	9.50197	6.64222		10.3171	7.49303	10.2843	7.66563	8.50781	6.57675	9.37629	6.32054		10.3837	11.8726	9.64571	14.9538	9.75672	26.8908	8.26523	18.8149
10.137	4.26318	10.6019	7.57756	7.70288	5.05729	9.55389	6.68132		10.3683	7.5335	10.3349	7.70431	8.55772	6.62643	9.43527	6.36803		10.4366	11.93	9.70333	15.0414	9.82609	26.9875	8.32359	18.9569
10.1884	4.29309	10.6531	7.61183	7.74594	5.10564	9.60573	6.72035		10.4196	7.5739	10.3862	7.74304	8.60798	6.67616	9.49427	6.4153		10.4894	11.9871	9.76148	15.1285	9.89527	27.0828	8.38243	19.0984
10.2406	4.32293	10.7048	7.64602	7.78952	5.1541	9.65815	6.75936		10.4709	7.61422	10.4378	7.78165	8.65932	6.72588	9.55426	6.46229		10.542	12.0439	9.81939	15.215	9.96434	27.1766	8.44152	19.2396
10.2914	4.35271	10.7574	7.68006	7.83454	5.20264	9.70958	6.79827		10.5219	7.65447	10.4893	7.82015	8.71007	6.77553	9.61315	6.50897		10.5945	12.1005	9.87709	15.3012	10.033	27.2691	8.5009	19.3802
10.3414	4.3825	10.8091	7.7139	7.87981	5.25125	9.7613	6.83719		10.5726	7.69464	10.5398	7.85858	8.76021	6.82521	9.67204	6.55548		10.6475	12.1568	9.93487	15.3868	10.1014	27.3604	8.56062	19.5204
10.3911	4.4123	10.8607	7.74768	7.92573	5.2999	9.81322	6.87602		10.6244	7.73478	10.5907	7.89701	8.81152	6.87486	9.73225	6.60171		10.7003	12.2128	9.99296	15.472	10.1697	27.4502	8.62052	19.6601
10.4406	4.44215	10.9123	7.78138	7.97254	5.34863	9.86459	6.91478		10.6769	7.77475	10.642	7.93537	8.86232	6.92451	9.79198	6.64763		10.753	12.2685	10.051	15.5567	10.2377	27.5388	8.68084	19.7993
10.4906	4.47196	10.9647	7.81497	8.01968	5.3974	9.91582	6.95358		10.7281	7.81454	10.6933	7.97364	8.91332	6.97412	9.85084	6.69328		10.8054	12.3239	10.1088	15.6409	10.3055	27.626	8.74148	19.9379
10.5393	4.50176	11.0169	7.84837	8.06687	5.4462	9.96748	6.9923		10.7795	7.85436	10.7443	8.01181	8.96444	7.02369	9.90995	6.73872		10.8578	12.3791	10.167	15.7246	10.3729	27.712	8.80251	20.076
10.5876	4.53169	11.0681	7.88162	8.11488	5.49504	10.0198	7.03095		10.8316	7.89404	10.7952	8.04998	9.01572	7.07326	9.9692	6.78392		10.9103	12.4341	10.2253	15.8079	10.4401	27.7967	8.86382	20.2135
10.6358	4.56163	11.1198	7.91491	8.16357	5.54392	10.0719	7.06956		10.8834	7.93355	10.846	8.08807	9.06664	7.12284	10.0278	6.82885		10.963	12.4888	10.2836	15.8906	10.5071	27.8802	8.92544	20.3505
10.6836	4.59161	11.1711	7.94801	8.21158	5.59276	10.1234	7.10813		10.935	7.97296	10.897	8.12613	9.11835	7.17237	10.0867	6.87352		11.0154	12.5432	10.3417	15.9728	10.5739	27.9624	8.98739	20.4869
10.7316	4.62171	11.2233	7.98104	8.26014	5.64168	10.1751	7.14663		10.986	8.01229	10.9475	8.16411	9.17083	7.22187	10.1455	6.91796		11.0679	12.5975	10.4001	16.0546	10.6401	28.0434	9.04968	20.6226
10.7796	4.65184	11.275	8.01391	8.30874	5.6906	10.2269	7.18513		11.0379	8.05158	10.9983	8.2021	9.22257	7.27129	10.2039	6.96217		11.1202	12.6514	10.4584	16.1358	10.7065	28.1233	9.11227	20.7577
10.8272	4.68202	11.3265	8.04671	8.35718	5.73956	10.2781	7.22352		11.0896	8.09067	11.0501	8.24001	9.27488	7.32071	10.2624	7.00615		11.1724	12.7051	10.5166	16.2165	10.7725	28.202	9.17496	20.8922
10.8746	4.71233	11.3778	8.0794	8.40529	5.78853	10.3299	7.26195		11.141	8.1297	11.1017	8.27781	9.32662	7.37006	10.3212	7.04991		11.2248	12.7586	10.5747	16.2968	10.8382	28.2796	9.23814	21.0261
10.9218	4.74267	11.4296	8.11205	8.45422	5.83754	10.3811	7.30026		11.1922	8.16864	11.1526	8.31549	9.37862	7.4194	10.3807	7.0934		11.2776	12.8118	10.6332	16.3765	10.9035	28.356	9.30143	21.1592
10.9694	4.77314	11.4812	8.14452	8.5033	5.88654	10.4334	7.33861		11.2441	8.20752	11.2035	8.35317	9.43061	7.46871	10.4393	7.13661		11.33	12.8648	10.6918	16.4558	10.9687	28.4313	9.36506	21.2918
11.0179	4.80364	11.5323	8.17695	8.55176	5.93555	10.4856	7.37681		11.2953	8.24623	11.2548	8.39078	9.48355	7.51798	10.4978	7.1796		11.3826	12.9175	10.75	16.5345	11.0335	28.5055	9.42913	21.4236
11.0657	4.83418	11.5835	8.2093	8.60029	5.9846	10.5374	7.41501		11.3463	8.28491	11.3057	8.42828	9.53626	7.56717	10.5558	7.22236		11.4353	12.9699	10.8081	16.6127	11.0979	28.5787	9.49355	21.5546
11.1135	4.86485	11.6347	8.24158	8.64895	6.03365	10.5889	7.45313		11.3985	8.32356	11.3564	8.46579	9.58931	7.61632	10.6137	7.26494		11.4875	13.0221	10.8665	16.6904	11.1621	28.6509	9.55803	21.685
11.1608	4.89555	11.6871	8.27378	8.69728	6.08274	10.6409	7.49126		11.45	8.36196	11.4072	8.50325	9.64199	7.6654	10.6715	7.30724		11.5398	13.074	10.9246	16.7676	11.2261	28.722	9.6227	21.8146
11.2083	4.92634	11.7392	8.30576	8.74557	6.13188	10.6927	7.52927		11.5025	8.40034	11.4585	8.54064	9.6951	7.71444	10.7296	7.3494		11.5923	13.1257	10.9828	16.8444	11.2897	28.7921	9.68776	21.9435
11.2557	4.95721	11.7907	8.33765	8.79509	6.18102	10.744	7.56728		11.5541	8.43848	11.51	8.57795	9.74804	7.7634	10.7886	7.39128		11.6445	13.1772	11.0407	16.9206	11.353	28.8612	9.75271	22.0716
11.3032	4.98816	11.8423	8.36948	8.8443	6.23015	10.7955	7.60526		11.6056	8.47658	11.5611	8.61515	9.80163	7.81233	10.8469	7.4329		11.6968	13.2285	11.0989	16.9964	11.4159	28.9294	9.81798	22.199
11.3503	5.01919	11.8938	8.4012	8.89316	6.27928	10.8478	7.64316		11.6571	8.51461	11.6123	8.65232	9.85568	7.86117	10.9053	7.47433		11.7488	13.2795	11.1571	17.0717	11.4786	28.9967	9.88345	22.3255
11.3976	5.0503	11.9452	8.4328	8.94221	6.32846	10.9005	7.68102		11.7091	8.55252	11.6635	8.68941	9.90922	7.90994	10.964	7.51549		11.8008	13.3303	11.2154	17.1464	11.541	29.0631	9.94909	22.4514
11.4445	5.08149	11.9967	8.46437	8.99137	6.37764	10.9522	7.71877		11.76	8.59028	11.715	8.72643	9.96336	7.95863	11.0227	7.55642		11.8529	13.381	11.2739	17.2207	11.6031	29.1285	10.0149	22.5764
11.4925	5.1128	12.0473	8.49578	9.04045	6.42682	11.0045	7.75652		11.8112	8.62801	11.7659	8.76337	10.0179	8.00725	11.0811	7.59712		11.9054	13.4313	11.332	17.2944	11.6649	29.1931	10.0812	22.7006
11.5407	5.14415	12.0987	8.52724	9.08955	6.47604	11.0568	7.79419		11.8627	8.66569	11.8169	8.80027	10.072	8.05575	11.1393	7.63755		11.9574	13.4815	11.3902	17.3678	11.7264	29.2569	10.1475	22.824
11.5883	5.17557	12.1499	8.55854	9.1397	6.52523	11.1096	7.83179		11.9148	8.70322	11.8683	8.8371	10.126	8.10421	11.1982	7.67779		12.0095	13.5314	11.4481	17.4405	11.7876	29.3198	10.2139	22.9465
11.6359	5.20704	12.2018	8.58977	9.18913	6.57444	11.1616	7.86931		11.9666	8.7406	11.9204	8.87382	10.1809	8.15259	11.257	7.71777		12.0615	13.5811	11.5061	17.5128	11.8485	29.3819	10.2805	23.0683
11.6834	5.23859	12.2534	8.62089	9.23866	6.62367	11.2132	7.9068		12.018	8.7779	11.9719	8.91038	10.2354	8.20086	11.3151	7.75751		12.1132	13.6307	11.5637	17.5846	11.9092	29.4433	10.3472	23.1892
11.7313	5.27027	12.3051	8.65189	9.28866	6.67289	11.2652	7.94425		12.0696	8.81513	12.0229	8.94695	10.2901	8.24909	11.3732	7.79707		12.1651	13.6801	11.6217	17.656	11.9699	29.5038	10.4139	23.3092
11.779	5.30194	12.3561	8.68282	9.33817	6.72212	11.3177	7.98163		12.1217	8.85219	12.0745	8.98341	10.3448	8.29721	11.4318	7.83636		12.2172	13.7293	11.6794	17.7269	12.03	29.5637	10.4809	23.4285
11.8263	5.33373	12.4077	8.71368	9.38745	6.77135	11.3698	8.01892		12.1725	8.88915	12.1268	9.01979	10.3994	8.34521	11.4899	7.87542		12.2691	13.7782	11.7371	17.7973	12.0899	29.6227	10.5479	23.5468
11.8741	5.3656	12.4592	8.74442	9.43792	6.82058	11.4218	8.05618		12.2241	8.92615	12.1782	9.05598	10.454	8.39313	11.5473	7.91425		12.321	13.827	11.7944	17.8673	12.1496	29.6811	10.6151	23.6643
11.9216	5.39752	12.5105	8.77508	9.48835	6.86981	11.4739	8.09341		12.2754	8.96292	12.2295	9.09217	10.5095	8.44098	11.6048	7.95293		12.373	13.8756	11.8517	17.9368	12.2088	29.7389	10.6825	23.781
11.9696	5.42951	12.5616	8.80568	9.5386	6.91903	11.5259	8.13056		12.3275	8.99968	12.2806	9.12825	10.565	8.48871	11.6626	7.99135		12.4247	13.9239	11.9093	18.0059	12.2679	29.7959	10.7501	23.8967
12.0188	5.46158	12.6124	8.8362	9.58935	6.96826	11.5778	8.16763		12.3798	9.03625	12.3327	9.1643	10.6206	8.53636	11.7209	8.02957		12.4764	13.9721	11.9665	18.0745	12.3268	29.8523	10.8177	24.0116
12.0669	5.49365	12.6639	8.86668	9.64109	7.01746	11.6294	8.20467		12.4313	9.07267	12.3842	9.20015	10.6759	8.58386	11.7787	8.06756		12.5286	14.0201	12.0238	18.1428	12.3853	29.908	10.8855	24.1256
12.1151	5.5258	12.7162	8.89701	9.6915	7.06664	11.6814	8.24171		12.483	9.10905	12.4356	9.23597	10.7316	8.63128	11.8366	8.10533		12.5807	14.0679	12.0808	18.2105	12.4437	29.9632	10.9531	24.2387
12.163	5.558	12.7681	8.92718	9.74205	7.11579	11.7345	8.27864		12.535	9.14528	12.4871	9.27168	10.7869	8.67863	11.8942	8.1429		12.6325	14.1155	12.138	18.2779	12.5017	30.0178	11.0211	24.3509
12.2112	5.59027	12.8195	8.95728	9.79322	7.16499	11.7874	8.31548		12.5876	9.1814	12.5385	9.30731	10.8423	8.72582	11.9517	8.18024		12.6845	14.163	12.1952	18.3448	12.5595	30.0718	11.0889	24.4622
12.2602	5.62258	12.8708	8.98731	9.8438	7.2141	11.8398	8.35225		12.639	9.21728	12.59	9.34287	10.8987	8.77293	12.0087	8.2174		12.7367	14.2101	12.2522	18.4112	12.617	30.1252	11.1567	24.5726
12.3082	5.65489	12.9224	9.01727	9.89439	7.26326	11.8918	8.38894		12.6901	9.25316	12.6411	9.37836	10.9548	8.81993	12.0654	8.25433		12.7886	14.2571	12.3094	18.4773	12.6741	30.1781	11.2247	24.6821
12.3561	5.68733	12.9747	9.04707	9.9452	7.31238	11.9444	8.42564		12.7417	9.28897	12.6922	9.41376	11.0108	8.86681	12.1228	8.29114		12.8402	14.3039	12.3661	18.5429	12.7311	30.2305	11.2927	24.7907
12.4044	5.71981	13.0267	9.07672	9.99564	7.3615	11.9964	8.46219		12.7938	9.32466	12.7436	9.44914	11.0669	8.91358	12.1804	8.32769		12.8923	14.3505	12.423	18.6081	12.7882	30.2824	11.3607	24.8984
12.4529	5.75233	13.078	9.10626	10.0463	7.41062	12.0479	8.49874		12.8457	9.3602	12.7958	9.4844	11.1233	8.9602	12.2373	8.36404		12.9441	14.3969	12.4797	18.6729	12.8447	30.3337	11.4289	25.0052
12.5019	5.78492	13.1292	9.13576	10.0975	7.45975	12.0995	8.53525		12.8968	9.39562	12.8474	9.51947	11.179	9.00673	12.2943	8.4002		12.9957	14.4431	12.5363	18.7373	12.901	30.3847	11.4971	25.1111
12.5506	5.81748	13.1803	9.16519	10.1493	7.50879	12.1517	8.57173		12.9485	9.43102	12.8985	9.55454	11.2353	9.05316	12.3514	8.43618		13.0474	14.4893	12.5927	18.8014	12.9572	30.4352	11.5654	25.216
12.5992	5.85015	13.2321	9.19455	10.2005	7.55787	12.2043	8.60812		13.0002	9.46625	12.9499	9.5895	11.2927	9.09946	12.4082	8.47196		13.099	14.5351	12.649	18.865	13.013	30.4852	11.6337	25.32
12.6478	5.88283	13.2841	9.22373	10.2519	7.60692	12.2566	8.64444		13.0518	9.5014	13.001	9.62443	11.3495	9.14557	12.4645	8.50755		13.1503	14.5809	12.7055	18.9282	13.0687	30.5348	11.7019	25.4232
12.6962	5.91555	13.3354	9.25282	10.3031	7.65592	12.3088	8.68069		13.103	9.53645	13.0518	9.65928	11.4061	9.1916	12.5208	8.54299		13.202	14.6265	12.7618	18.9911	13.1243	30.584	11.7702	25.5254
12.7447	5.94835	13.3867	9.28185	10.3541	7.70493	12.3614	8.7169		13.1544	9.57141	13.1028	9.69405	11.4639	9.23752	12.5773	8.57824		13.2539	14.672	12.8181	19.0536	13.1799	30.6329	11.8386	25.6267
12.793	5.98115	13.438	9.3108	10.4057	7.75391	12.4133	8.75303		13.2058	9.6063	13.1539	9.72879	11.5211	9.28325	12.6343	8.6133		13.3056	14.7172	12.874	19.1157	13.2351	30.6813	11.9068	25.7271
12.8409	6.01403	13.4894	9.33967	10.4575	7.80288	12.4655	8.78909		13.2584	9.64112	13.2053	9.7635	11.578	9.32886	12.6914	8.64817		13.3572	14.7623	12.9299	19.1774	13.2902	30.7293	11.9751	25.8265
12.8894	6.047	13.5408	9.36844	10.5096	7.85181	12.5175	8.82511		13.3099	9.67566	13.2575	9.79805	11.635	9.37435	12.748	8.68284		13.4087	14.8072	12.9857	19.2388	13.3451	30.777	12.0434	25.9251
12.9384	6.08	13.5915	9.39712	10.5613	7.9007	12.5692	8.8611		13.3618	9.7102	13.3087	9.83248	11.6928	9.41969	12.8047	8.71733		13.46	14.8519	13.0417	19.2999	13.3998	30.8243	12.1115	26.0227
12.9879	6.113	13.6425	9.42577	10.6132	7.94959	12.6226	8.89701		13.413	9.74459	13.3603	9.86688	11.7498	9.46491	12.8615	8.75166		13.5112	14.8966	13.0973	19.3606	13.4544	30.8713	12.1798	26.1194
13.0368	6.146	13.6931	9.45438	10.6652	7.99841	12.6749	8.93284		13.4647	9.77894	13.4119	9.90117	11.807	9.50999	12.9183	8.78577		13.5625	14.9412	13.153	19.4209	13.5089	30.918	12.2479	26.2152
13.0857	6.17908	13.7444	9.48297	10.717	8.04726	12.7272	8.9686		13.5156	9.81314	13.4639	9.93534	11.8645	9.5549	12.9744	8.81972		13.6143	14.9855	13.2085	19.481	13.5632	30.9643	12.3163	26.3101
13.1344	6.21221	13.7964	9.51139	10.7692	8.09604	12.7794	9.00432		13.5667	9.84735	13.5153	9.96941	11.9219	9.5997	13.0302	8.85348		13.6657	15.0297	13.2639	19.5406	13.6172	31.0104	12.3846	26.404
13.1832	6.24533	13.8482	9.5397	10.8218	8.14478	12.8323	9.03996		13.6177	9.88147	13.5667	10.0034	11.9789	9.64435	13.0858	8.88713		13.717	15.0738	13.3196	19.6	13.6712	31.0562	12.4527	26.497
13.2315	6.2785	13.8995	9.56789	10.8743	8.19352	12.8856	9.07549		13.6689	9.91552	13.6178	10.0373	12.0364	9.68888	13.1423	8.92059		13.7686	15.1177	13.375	19.659	13.725	31.1017	12.5207	26.5892
13.2802	6.31175	13.9508	9.59606	10.927	8.24218	12.9379	9.11094		13.721	9.94949	13.6698	10.0712	12.0949	9.73326	13.1992	8.95385		13.8199	15.1615	13.4308	19.7177	13.7786	31.1469	12.5885	26.6804
13.3283	6.34504	14.0022	9.6241	10.9798	8.29084	12.9901	9.14636		13.7728	9.98327	13.7223	10.1049	12.1526	9.77748	13.2551	8.98692		13.8711	15.2051	13.4868	19.776	13.8322	31.1918	12.6563	26.7708
13.3766	6.37836	14.0533	9.65208	11.0331	8.33942	13.0427	9.18174		13.8242	10.017	13.7739	10.1385	12.2104	9.82155	13.3109	9.01988		13.9224	15.2486	13.5421	19.834	13.8858	31.2365	12.7241	26.8603
13.4258	6.41178	14.1044	9.68001	11.0855	8.388	13.096	9.21701		13.8757	10.0506	13.8256	10.172	12.2684	9.86546	13.3671	9.05266		13.9744	15.292	13.5976	19.8916	13.9391	31.2809	12.7916	26.9488
13.475	6.44515	14.1554	9.70784	11.1385	8.43651	13.1486	9.2522		13.9272	10.0841	13.8773	10.2053	12.3259	9.90926	13.4234	9.08524		14.0258	15.3351	13.6529	19.949	13.9923	31.3252	12.859	27.0365
13.5234	6.4786	14.2062	9.73563	11.1918	8.48497	13.2013	9.28732		13.9789	10.1175	13.9295	10.2386	12.3835	9.95287	13.4794	9.11766		14.0773	15.3782	13.708	20.006	14.0454	31.3692	12.9264	27.1233
13.5724	6.51209	14.2573	9.76338	11.2449	8.5334	13.2535	9.32235		14.0302	10.1508	13.9814	10.2718	12.4415	9.99636	13.5351	9.1499		14.129	15.4211	13.763	20.0627	14.0984	31.4129	12.9936	27.2093
13.6212	6.54562	14.3086	9.79106	11.2977	8.58179	13.3061	9.35736		14.0813	10.1841	14.0328	10.3048	12.5	10.0397	13.5902	9.18202		14.1806	15.4637	13.8178	20.1191	14.1511	31.4565	13.0607	27.2944
13.6706	6.57915	14.3604	9.81861	11.3511	8.63014	13.3583	9.39225		14.1326	10.2172	14.0841	10.3378	12.558	10.0829	13.6457	9.21399		14.232	15.5063	13.8725	20.1752	14.2039	31.4998	13.1281	27.3786
13.7196	6.61272	14.4117	9.84602	11.404	8.67841	13.4102	9.42714		14.185	10.2503	14.136	10.3707	12.6163	10.1259	13.7018	9.24581		14.2832	15.5487	13.9275	20.2311	14.2567	31.543	13.1951	27.462
13.7683	6.6463	14.4628	9.87344	11.4567	8.72669	13.4619	9.46196		14.2375	10.2832	14.1883	10.4035	12.6745	10.1688	13.7577	9.27743		14.3349	15.591	13.9822	20.2866	14.3093	31.5859	13.2621	27.5445
13.817	6.67995	14.5138	9.90073	11.5104	8.77488	13.5147	9.49674		14.289	10.3159	14.2405	10.4361	12.733	10.2115	13.8131	9.30891		14.3864	15.6331	14.0368	20.3419	14.3618	31.6287	13.3289	27.6262
13.8658	6.71365	14.5649	9.92799	11.5643	8.82304	13.568	9.5314		14.3405	10.3486	14.2925	10.4686	12.7908	10.254	13.8688	9.34027		14.4376	15.675	14.0911	20.3969	14.4143	31.6713	13.3955	27.707
13.9157	6.74734	14.6159	9.95518	11.6178	8.87111	13.6203	9.56599		14.3922	10.3811	14.3444	10.501	12.849	10.2965	13.9242	9.37144		14.489	15.7169	14.1453	20.4516	14.4667	31.7137	13.4618	27.787
13.9649	6.78104	14.6672	9.98233	11.6722	8.91915	13.6727	9.60054		14.444	10.4136	14.3962	10.5333	12.9075	10.3387	13.9798	9.40245		14.5403	15.7585	14.1994	20.5061	14.5189	31.7559	13.528	27.8662
14.0139	6.81482	14.7181	10.0094	11.7261	8.96714	13.7253	9.63502		14.4958	10.4459	14.4479	10.5655	12.9667	10.3808	14.0349	9.43335		14.5915	15.8001	14.2538	20.5604	14.5711	31.798	13.594	27.9446
14.0629	6.84859	14.7688	10.0363	11.78	9.01506	13.7776	9.66942		14.5472	10.4781	14.4992	10.5976	13.0252	10.4227	14.0905	9.46406		14.6426	15.8416	14.3082	20.6143	14.6234	31.84	13.66	28.0222
14.1127	6.88237	14.8198	10.0633	11.8341	9.06294	13.8294	9.70374		14.5986	10.5103	14.5505	10.6296	13.0838	10.4644	14.1459	9.49466		14.6939	15.8829	14.3622	20.668	14.6756	31.8817	13.7257	28.099
14.1627	6.91619	14.8706	10.0902	11.8886	9.11074	13.8818	9.73804		14.6498	10.5424	14.6016	10.6616	13.1428	10.506	14.2011	9.52506		14.7455	15.9241	14.4163	20.7215	14.7276	31.9233	13.791	28.175
14.2121	6.94996	14.9223	10.117	11.943	9.15847	13.9341	9.77229		14.7019	10.5743	14.6537	10.6935	13.2015	10.5475	14.257	9.55536		14.797	15.9651	14.4702	20.7748	14.7797	31.9648	13.8562	28.2503
14.2611	6.98383	14.9742	10.1437	11.9972	9.20615	13.9866	9.80642		14.7537	10.6061	14.7059	10.7252	13.2598	10.5887	14.3122	9.58549		14.8481	16.006	14.5241	20.8278	14.832	32.0061	13.9214	28.3248
14.31	7.01769	15.0252	10.1703	12.0514	9.25375	14.0399	9.84052		14.8049	10.6378	14.7572	10.7568	13.3184	10.6298	14.3669	9.61548		14.8994	16.0468	14.5783	20.8805	14.8841	32.0472	13.9863	28.3985
14.3596	7.05155	15.0762	10.1969	12.1061	9.30132	14.0921	9.87451		14.8565	10.6695	14.8087	10.7884	13.3776	10.6708	14.4219	9.64535		14.9505	16.0875	14.6323	20.933	14.9361	32.0882	14.0508	28.4715
14.4091	7.08545	15.1273	10.2233	12.16	9.34881	14.1448	9.90849		14.9078	10.7011	14.8601	10.8198	13.4364	10.7115	14.4767	9.67507		15.0016	16.128	14.686	20.9853	14.9879	32.1291	14.1154	28.5437
14.4583	7.11936	15.1784	10.2497	12.2144	9.39622	14.1971	9.94233		14.9595	10.7325	14.9116	10.8512	13.4951	10.7522	14.5312	9.70464		15.0525	16.1684	14.7401	21.0373	15.0401	32.1698	14.1798	28.6153
14.5073	7.15334	15.2301	10.2761	12.2697	9.44359	14.2496	9.97616		15.0105	10.7639	14.9627	10.8825	13.554	10.7926	14.5854	9.73413		15.1039	16.2088	14.7937	21.0891	15.092	32.2104	14.2439	28.6861
14.5567	7.18732	15.2815	10.3023	12.3244	9.49088	14.3022	10.0099		15.0616	10.7952	15.0138	10.9138	13.6127	10.8328	14.6394	9.76347		15.1551	16.249	14.8474	21.1407	15.1438	32.2508	14.3081	28.7562
14.6061	7.22131	15.3324	10.3284	12.379	9.53809	14.3542	10.0436		15.1127	10.8264	15.0649	10.945	13.6714	10.873	14.6933	9.79274		15.2062	16.2891	14.9012	21.192	15.1955	32.2911	14.3719	28.8256
14.6553	7.25531	15.383	10.3545	12.4344	9.58523	14.4061	10.0772		15.1639	10.8576	15.1163	10.9761	13.7297	10.9129	14.7475	9.82189		15.2573	16.329	14.9547	21.2431	15.2473	32.3312	14.4355	28.8944
14.7044	7.28934	15.4339	10.3806	12.4898	9.63232	14.4593	10.1108		15.2161	10.8887	15.1684	11.0071	13.7887	10.9527	14.802	9.85089		15.3084	16.3689	15.0081	21.2941	15.2991	32.3713	14.4989	28.9624
14.7535	7.32342	15.4848	10.4066	12.5445	9.67929	14.5127	10.1442		15.2679	10.9195	15.22	11.038	13.8483	10.9923	14.8569	9.87977		15.3597	16.4086	15.0617	21.3448	15.3507	32.4112	14.5622	29.0298
14.8025	7.35754	15.5366	10.4325	12.5996	9.72623	14.5655	10.1776		15.3195	10.9504	15.2713	11.0688	13.9073	11.0317	14.9108	9.90854		15.4106	16.4482	15.1149	21.3953	15.4024	32.451	14.6251	29.0965
14.8529	7.39166	15.5878	10.4583	12.6555	9.77305	14.6185	10.2109		15.3709	10.9811	15.3231	11.0996	13.9661	11.071	14.965	9.93719		15.4615	16.4877	15.1682	21.4457	15.4542	32.4907	14.6879	29.1626
14.9023	7.42573	15.6385	10.4841	12.7104	9.81983	14.6718	10.2442		15.4224	11.0117	15.375	11.1302	14.025	11.1101	15.0189	9.96573		15.513	16.5271	15.2217	21.4958	15.5059	32.5303	14.7505	29.2281
14.9515	7.45985	15.6895	10.5098	12.7659	9.86654	14.7242	10.2773		15.4736	11.0422	15.4269	11.1607	14.0837	11.149	15.073	9.9942		15.5643	16.5664	15.2751	21.5456	15.5575	32.5697	14.8129	29.2929
15.0011	7.49405	15.7404	10.5355	12.821	9.91312	14.7771	10.3104		15.5246	11.0727	15.4783	11.1911	14.142	11.1878	15.127	10.0225		15.6154	16.6055	15.3283	21.5953	15.6091	32.609	14.8751	29.3571
15.0504	7.52817	15.7911	10.5611	12.8763	9.95966	14.8301	10.3434		15.5755	11.1031	15.5294	11.2214	14.2003	11.2264	15.1807	10.0507		15.6665	16.6446	15.3814	21.6449	15.6606	32.6482	14.9368	29.4207
15.0995	7.56238	15.8422	10.5867	12.9314	10.0061	14.8823	10.3763		15.6265	11.1335	15.5806	11.2517	14.2591	11.2649	15.2343	10.0788		15.7182	16.6835	15.4345	21.6942	15.7122	32.6873	14.9986	29.4837
15.149	7.59662	15.8934	10.6121	12.9867	10.0525	14.9347	10.4092		15.6774	11.1638	15.6319	11.2819	14.3183	11.3032	15.2877	10.1068		15.7696	16.7222	15.4873	21.7433	15.7636	32.7263	15.0602	29.5461
15.1981	7.63082	15.9439	10.6375	13.0431	10.0988	14.9877	10.442		15.7293	11.194	15.6839	11.312	14.3772	11.3413	15.3409	10.1348		15.8206	16.7608	15.5402	21.7923	15.8152	32.7651	15.1216	29.608
15.2474	7.66511	15.9944	10.6629	13.0988	10.1451	15.0405	10.4746		15.7811	11.224	15.7361	11.342	14.4357	11.3792	15.3952	10.1626		15.8717	16.7993	15.5935	21.8411	15.8669	32.8039	15.1826	29.6693
15.2973	7.69939	16.0451	10.6883	13.1547	10.1912	15.0928	10.5073		15.8321	11.254	15.7875	11.3718	14.4944	11.4171	15.4497	10.1903		15.9229	16.8377	15.6463	21.8897	15.9184	32.8425	15.2434	29.73
15.3472	7.73367	16.0959	10.7136	13.2101	10.2372	15.1453	10.5399		15.8832	11.2839	15.839	11.4016	14.5535	11.4547	15.5038	10.2179		15.9742	16.8759	15.6992	21.9382	15.9699	32.881	15.3042	29.7903
15.3969	7.76792	16.1479	10.7388	13.2655	10.2832	15.1979	10.5724		15.9345	11.3138	15.8904	11.4314	14.6119	11.4921	15.5575	10.2454		16.0251	16.914	15.7521	21.9864	16.0214	32.9194	15.3649	29.85
15.4465	7.80225	16.1993	10.7639	13.321	10.3291	15.2508	10.6048		15.9859	11.3435	15.9425	11.461	14.6701	11.5294	15.6112	10.2728		16.0761	16.9521	15.8048	22.0345	16.0729	32.9578	15.4252	29.9091
15.4963	7.83654	16.2504	10.789	13.3765	10.3749	15.3039	10.6372		16.0373	11.3732	15.9947	11.4904	14.7285	11.5666	15.6647	10.3		16.1272	16.9901	15.8574	22.0824	16.1243	32.9959	15.4855	29.9678
15.5461	7.87082	16.3013	10.8139	13.4331	10.4207	15.3569	10.6694		16.0882	11.4028	16.046	11.5198	14.7878	11.6036	15.7186	10.3272		16.178	17.0279	15.9103	22.1302	16.1757	33.034	15.5454	30.0259
15.5956	7.90515	16.3519	10.8388	13.4891	10.4663	15.4093	10.7016		16.1393	11.4323	16.097	11.5491	14.847	11.6404	15.7723	10.3542		16.2288	17.0656	15.9632	22.1778	16.2271	33.072	15.6052	30.0835
15.6455	7.93948	16.4027	10.8637	13.5455	10.5118	15.4626	10.7338		16.19	11.4618	16.1479	11.5784	14.9057	11.677	15.8257	10.3812		16.2796	17.1033	16.0159	22.2252	16.2787	33.11	15.6651	30.1407
15.6952	7.97381	16.4539	10.8886	13.6018	10.5573	15.5166	10.7658		16.2411	11.4912	16.1995	11.6076	14.9644	11.7135	15.8789	10.4081		16.3307	17.1409	16.0688	22.2724	16.3302	33.1477	15.7244	30.1973
15.7449	8.00818	16.5044	10.9133	13.658	10.6026	15.5699	10.7977		16.2935	11.5206	16.2514	11.6366	15.0234	11.7498	15.932	10.4349		16.3818	17.1784	16.1218	22.3195	16.3817	33.1854	15.7837	30.2535
15.7963	8.04252	16.5551	10.938	13.7142	10.6479	15.6228	10.8295		16.3455	11.5497	16.3024	11.6656	15.083	11.7859	15.9855	10.4616		16.4328	17.2157	16.1745	22.3664	16.4331	33.223	15.8427	30.3092
15.8466	8.07676	16.6056	10.9627	13.7699	10.6931	15.6758	10.8613		16.3966	11.5787	16.3537	11.6946	15.1416	11.8219	16.0392	10.4882		16.4837	17.253	16.2271	22.4131	16.4847	33.2604	15.9015	30.3645
15.8968	8.11109	16.6562	10.9874	13.8272	10.7382	15.7286	10.893		16.4481	11.6077	16.405	11.7234	15.1998	11.8577	16.0925	10.5147		16.5346	17.2902	16.28	22.4598	16.5362	33.2977	15.9604	30.4194
15.9473	8.14539	16.7068	11.012	13.8839	10.7832	15.7811	10.9246		16.4993	11.6366	16.4561	11.7522	15.2581	11.8933	16.1458	10.5411		16.5853	17.3273	16.3326	22.5061	16.5876	33.335	16.019	30.4738
15.9982	8.17964	16.7582	11.0366	13.9403	10.8281	15.8336	10.9561		16.5512	11.6654	16.5074	11.7809	15.3172	11.9288	16.1988	10.5674		16.636	17.3643	16.3852	22.5524	16.639	33.3721	16.0773	30.5278
16.0491	8.21385	16.8098	11.061	13.9972	10.8729	15.8861	10.9876		16.603	11.694	16.5581	11.8096	15.3756	11.9641	16.2519	10.5937		16.6865	17.4013	16.4376	22.5985	16.6906	33.4091	16.1354	30.5814
16.0996	8.24807	16.8605	11.0854	14.0541	10.9176	15.9384	11.019		16.6542	11.7226	16.6089	11.8382	15.4338	11.9993	16.3052	10.6198		16.7373	17.4382	16.4901	22.6444	16.7421	33.446	16.1933	30.6345
16.1499	8.28224	16.9113	11.1098	14.1109	10.9622	15.9912	11.0503		16.7052	11.7511	16.6599	11.8668	15.4922	12.0343	16.3583	10.6459		16.7885	17.475	16.5424	22.6902	16.7936	33.4828	16.251	30.6873
16.2003	8.31646	16.9622	11.1341	14.1671	11.0067	16.0441	11.0816		16.7558	11.7796	16.7108	11.8952	15.5503	12.0692	16.4112	10.6718		16.8392	17.5117	16.5946	22.7359	16.8449	33.5196	16.3088	30.7397
16.2513	8.3506	17.013	11.1583	14.2242	11.0511	16.0964	11.1128		16.807	11.808	16.7626	11.9237	15.6086	12.1039	16.4638	10.6978		16.89	17.5483	16.6471	22.7814	16.8963	33.5562	16.3662	30.7917
16.3025	8.38474	17.064	11.1825	14.2814	11.0955	16.1488	11.1439		16.8587	11.8363	16.8142	11.952	15.6666	12.1384	16.5164	10.7236		16.9408	17.5849	16.6996	22.8268	16.9478	33.5926	16.4235	30.8434
16.3531	8.41883	17.1151	11.2066	14.3382	11.1396	16.2011	11.175		16.9099	11.8644	16.8653	11.9803	15.7244	12.1728	16.5691	10.7493		16.9917	17.6213	16.7519	22.8721	16.9992	33.629	16.4807	30.8947
16.4037	8.45293	17.1658	11.2306	14.3951	11.1838	16.254	11.206		16.9608	11.8926	16.9164	12.0084	15.7823	12.2071	16.6221	10.775		17.0424	17.6577	16.8041	22.9171	17.0506	33.6654	16.5375	30.9456
16.4546	8.487	17.2164	11.2546	14.4521	11.2278	16.3068	11.2369		17.0115	11.9207	16.9673	12.0366	15.8412	12.2412	16.6759	10.8006		17.0931	17.694	16.8562	22.9621	17.1019	33.7016	16.5943	30.9962
16.5058	8.52102	17.2669	11.2786	14.5091	11.2717	16.3592	11.2677		17.0625	11.9488	17.0184	12.0647	15.8994	12.2751	16.729	10.8261		17.1437	17.7303	16.9083	23.007	17.1534	33.7377	16.6511	31.0465
16.5564	8.555	17.3175	11.3026	14.5657	11.3155	16.412	11.2985		17.1135	11.9767	17.0692	12.0927	15.9575	12.3089	16.7817	10.8515		17.1947	17.7664	16.9602	23.0517	17.205	33.7736	16.7076	31.0964
16.6072	8.58899	17.3682	11.3265	14.6227	11.3592	16.465	11.3292		17.1645	12.0047	17.1198	12.1206	16.0152	12.3425	16.8345	10.8769		17.246	17.8025	17.0124	23.0963	17.2564	33.8095	16.7642	31.146
16.6579	8.62293	17.4198	11.3503	14.6807	11.4028	16.5184	11.3598		17.2153	12.0325	17.1706	12.1486	16.0729	12.376	16.8872	10.9021		17.2968	17.8384	17.0647	23.1408	17.3078	33.8452	16.8207	31.1953
16.709	8.65688	17.4715	11.374	14.7379	11.4463	16.5722	11.3904		17.2658	12.0603	17.2214	12.1765	16.1306	12.4093	16.9398	10.9273		17.3476	17.8742	17.1167	23.1851	17.3592	33.8809	16.8768	31.2442
16.761	8.69075	17.5224	11.3977	14.7952	11.4897	16.6248	11.4207		17.3163	12.0881	17.2721	12.2043	16.1879	12.4425	16.9925	10.9524		17.3986	17.91	17.1687	23.2293	17.4105	33.9165	16.9328	31.2929
16.8123	8.72457	17.5733	11.4213	14.8525	11.533	16.6779	11.4512		17.367	12.1158	17.3235	12.2321	16.2451	12.4756	17.045	10.9775		17.4499	17.9456	17.2208	23.2734	17.4618	33.952	16.9888	31.3412
16.8635	8.75836	17.6242	11.4448	14.9097	11.5762	16.7308	11.4814		17.4184	12.1435	17.375	12.2598	16.3025	12.5086	17.0972	11.0024		17.5007	17.9811	17.2728	23.3174	17.513	33.9873	17.0445	31.3893
16.9148	8.79211	17.675	11.4683	14.9666	11.6192	16.7841	11.5116		17.4698	12.1711	17.4258	12.2874	16.3602	12.5413	17.1494	11.0274		17.5513	18.0166	17.3245	23.3612	17.5643	34.0226	17.1	31.437
16.9661	8.82581	17.7263	11.4917	15.0236	11.6622	16.8386	11.5417		17.5209	12.1986	17.4768	12.315	16.4183	12.574	17.2023	11.0522		17.6021	18.052	17.3763	23.405	17.6157	34.0578	17.1555	31.4845
17.0175	8.85948	17.7782	11.5151	15.081	11.7051	16.8922	11.5716		17.5718	12.2261	17.5277	12.3425	16.4758	12.6065	17.2548	11.077		17.6532	18.0873	17.4286	23.4486	17.667	34.0929	17.2108	31.5318
17.0685	8.89308	17.8295	11.5382	15.1388	11.7479	16.9449	11.6015		17.6226	12.2534	17.5789	12.37	16.5332	12.6388	17.3077	11.1017		17.7041	18.1225	17.4805	23.4921	17.7182	34.1279	17.2659	31.5787
17.1197	8.92667	17.8802	11.5614	15.1959	11.7905	16.9978	11.6313		17.6734	12.2808	17.6303	12.3974	16.5904	12.671	17.3606	11.1263		17.7548	18.1576	17.5324	23.5354	17.7694	34.1629	17.3211	31.6255
17.1707	8.96023	17.9306	11.5845	15.2536	11.8331	17.0507	11.6611		17.724	12.3081	17.6811	12.4247	16.6478	12.7031	17.413	11.1508		17.8056	18.1927	17.5845	23.5787	17.8207	34.1977	17.3761	31.6719
17.2225	8.99378	17.9811	11.6076	15.3109	11.8755	17.1041	11.6907		17.7749	12.3353	17.732	12.452	16.7054	12.735	17.4652	11.1753		17.8563	18.2276	17.6365	23.6219	17.8719	34.2325	17.4309	31.7181
17.2746	9.02722	18.0316	11.6307	15.3686	11.9178	17.1567	11.7203		17.8251	12.3625	17.7827	12.4792	16.7621	12.7668	17.5175	11.1997		17.907	18.2625	17.6883	23.6649	17.9231	34.2671	17.4855	31.7641
17.326	9.06061	18.0828	11.6537	15.4255	11.9601	17.2096	11.7498		17.8759	12.3897	17.8336	12.5064	16.8189	12.7985	17.5696	11.2241		17.9577	18.2973	17.7401	23.7078	17.9741	34.3017	17.5401	31.8099
17.3774	9.09397	18.134	11.6766	15.4832	12.0022	17.2621	11.7792		17.9269	12.4168	17.8851	12.5335	16.8757	12.8301	17.6219	11.2484		18.0082	18.3321	17.7921	23.7506	18.0253	34.3362	17.5944	31.8554
17.4291	9.12729	18.1846	11.6995	15.5415	12.0442	17.3151	11.8086		17.9784	12.4439	17.9367	12.5605	16.9335	12.8615	17.6743	11.2726		18.0588	18.3668	17.844	23.7933	18.0765	34.3706	17.6487	31.9007
17.481	9.16053	18.2352	11.7223	15.5994	12.0861	17.3684	11.8378		18.03	12.4708	17.9879	12.5874	16.9909	12.8927	17.7262	11.2968		18.1098	18.4014	17.8957	23.8358	18.1277	34.4049	17.7031	31.9458
17.5325	9.19373	18.2857	11.7451	15.657	12.1279	17.4213	11.867		18.081	12.4976	18.0388	12.6143	17.048	12.9239	17.7781	11.3209		18.1608	18.4359	17.9475	23.8783	18.1789	34.4391	17.7574	31.9907
17.584	9.22689	18.3363	11.7679	15.7148	12.1695	17.474	11.8961		18.1318	12.5244	18.0898	12.6411	17.1051	12.9549	17.8299	11.345		18.2114	18.4704	17.9992	23.9207	18.2299	34.4733	17.8114	32.0353
17.6354	9.26001	18.3868	11.7907	15.7734	12.2111	17.5264	11.9251		18.1827	12.5512	18.1408	12.6679	17.1621	12.9857	17.8817	11.369		18.262	18.5048	18.0509	23.9629	18.2811	34.5073	17.8653	32.0798
17.6872	9.29306	18.4376	11.8133	15.8315	12.2525	17.5784	11.9541		18.2335	12.5779	18.1925	12.6946	17.2191	13.0164	17.9336	11.393		18.3126	18.5391	18.1024	24.0051	18.3325	34.5413	17.9191	32.1241
17.7397	9.32607	18.4881	11.836	15.8894	12.2938	17.6312	11.983		18.2846	12.6045	18.2439	12.7212	17.2765	13.047	17.9864	11.4169		18.3633	18.5733	18.154	24.0471	18.3836	34.5752	17.9728	32.1682
17.7921	9.35895	18.5386	11.8586	15.9472	12.335	17.6844	12.0118		18.3354	12.6311	18.2948	12.7477	17.333	13.0775	18.0388	11.4407		18.4137	18.6075	18.2059	24.0891	18.4347	34.609	18.0264	32.2121
17.8441	9.39179	18.5888	11.8812	16.0057	12.3761	17.7374	12.0406		18.386	12.6576	18.3456	12.7742	17.3895	13.1078	18.0907	11.4645		18.4642	18.6417	18.2577	24.131	18.4857	34.6427	18.0801	32.2558
17.8957	9.4246	18.639	11.9038	16.0637	12.4171	17.79	12.0692		18.4364	12.6841	18.3965	12.8006	17.4457	13.1381	18.1426	11.4882		18.5147	18.6758	18.3092	24.1727	18.5369	34.6764	18.1336	32.2993
17.948	9.45733	18.6895	11.9264	16.1216	12.4579	17.8427	12.0978		18.4869	12.7105	18.4473	12.827	17.5023	13.1682	18.1945	11.5119		18.5654	18.7098	18.3609	24.2144	18.5881	34.71	18.187	32.3427
18.001	9.48998	18.7403	11.9489	16.1794	12.4986	17.8954	12.1263		18.5375	12.737	18.4988	12.8533	17.5592	13.1981	18.2463	11.5355		18.6162	18.7438	18.4124	24.2559	18.6392	34.7434	18.2404	32.3859
18.0532	9.52251	18.7917	11.9714	16.2374	12.5393	17.9478	12.1548		18.5889	12.7634	18.5499	12.8795	17.6155	13.228	18.2986	11.559		18.6668	18.7777	18.4639	24.2974	18.6901	34.7768	18.2938	32.429
18.1054	9.55504	18.8428	11.9938	16.2952	12.5798	18.0002	12.1832		18.6403	12.7896	18.6007	12.9057	17.6716	13.2577	18.3515	11.5825		18.7174	18.8115	18.5153	24.3388	18.7411	34.8102	18.3471	32.4718
18.1572	9.58745	18.8935	12.0161	16.3528	12.6202	18.0525	12.2115		18.691	12.8158	18.6514	12.9318	17.7276	13.2874	18.4036	11.6059		18.768	18.8453	18.5669	24.3801	18.792	34.8435	18.4002	32.5145
18.2094	9.61986	18.944	12.0384	16.4105	12.6605	18.1046	12.2398		18.7418	12.842	18.7023	12.9579	17.7836	13.3169	18.4554	11.6293		18.8187	18.8789	18.6186	24.4213	18.843	34.8767	18.4533	32.5571
18.262	9.65216	18.9946	12.0606	16.4693	12.7006	18.1567	12.268		18.7925	12.8681	18.7531	12.9839	17.8398	13.3463	18.507	11.6526		18.8693	18.9126	18.67	24.4624	18.8939	34.9098	18.5064	32.5995
18.3143	9.68437	19.0453	12.0828	16.5272	12.7407	18.2101	12.2961		18.8432	12.8942	18.8041	13.01	17.8956	13.3755	18.5584	11.6759		18.9198	18.9462	18.7214	24.5034	18.9447	34.9428	18.5592	32.6417
18.3661	9.71651	19.0962	12.105	16.5852	12.7806	18.2631	12.3242		18.8944	12.9202	18.8547	13.0359	17.9513	13.4047	18.6099	11.6991		18.9701	18.9797	18.7729	24.5443	18.9956	34.9759	18.612	32.6838
18.4182	9.74861	19.1466	12.1271	16.6431	12.8204	18.3162	12.3521		18.946	12.9461	18.9054	13.0618	18.0068	13.4338	18.662	11.7223		19.0209	19.0132	18.8243	24.5851	19.0466	35.0088	18.6647	32.7258
18.4702	9.78063	19.1969	12.1492	16.7007	12.8601	18.3688	12.38		18.9965	12.9719	18.9559	13.0876	18.0623	13.4627	18.714	11.7455		19.0719	19.0466	18.8756	24.6259	19.0975	35.0417	18.7173	32.7676
18.5225	9.81261	19.247	12.1713	16.7583	12.8997	18.4206	12.4079		19.047	12.9977	19.0065	13.1135	18.1185	13.4916	18.7658	11.7685		19.1226	19.0799	18.9268	24.6665	19.1484	35.0745	18.7698	32.8093
18.5745	9.84451	19.2973	12.1934	16.8157	12.9392	18.4733	12.4357		19.0974	13.0235	19.0576	13.1393	18.175	13.5204	18.8186	11.7915		19.1732	19.1131	18.9783	24.7072	19.1991	35.1072	18.8224	32.8509
18.6263	9.87633	19.3475	12.2154	16.8734	12.9786	18.5261	12.4633		19.1477	13.0493	19.1092	13.165	18.2306	13.549	18.8712	11.8145		19.2238	19.1463	19.0299	24.7477	19.2498	35.1399	18.8749	32.8924
18.6782	9.90816	19.3978	12.2375	16.9314	13.0178	18.5787	12.4909		19.1989	13.075	19.1604	13.1906	18.2861	13.5775	18.9232	11.8374		19.2751	19.1794	19.0813	24.7881	19.3006	35.1726	18.9273	32.9337
18.7301	9.93987	19.4483	12.2595	16.9896	13.057	18.6309	12.5185		19.25	13.1006	19.2109	13.2162	18.3417	13.6059	18.9747	11.8602		19.3265	19.2123	19.1327	24.8284	19.3513	35.2052	18.9795	32.9749
18.7829	9.97154	19.4994	12.2815	17.0474	13.096	18.6834	12.546		19.3006	13.1262	19.2618	13.2417	18.3972	13.6342	19.0267	11.8829		19.3772	19.2451	19.1844	24.8686	19.4019	35.2377	19.0317	33.016
18.8355	10.0031	19.5503	12.3034	17.1054	13.1349	18.7359	12.5734		19.3511	13.1518	19.3128	13.2672	18.4528	13.6624	19.0783	11.9057		19.4278	19.278	19.236	24.9088	19.4525	35.2702	19.0839	33.057
18.8875	10.0346	19.6008	12.3252	17.1637	13.1737	18.789	12.6008		19.402	13.1773	19.3636	13.2926	18.5081	13.6905	19.1296	11.9284		19.4784	19.3106	19.2874	24.9488	19.5032	35.3027	19.1358	33.0979
18.9398	10.066	19.651	12.347	17.2217	13.2124	18.8421	12.628		19.4522	13.2027	19.4143	13.318	18.5633	13.7186	19.1808	11.951		19.5294	19.3433	19.3386	24.9888	19.554	35.3351	19.1878	33.1387
18.9919	10.0974	19.7015	12.3689	17.2794	13.251	18.8951	12.6552		19.5029	13.2282	19.4651	13.3433	18.6183	13.7465	19.232	11.9736		19.5801	19.3758	19.3901	25.0287	19.6046	35.3674	19.2398	33.1794
19.0441	10.1287	19.7519	12.3906	17.3369	13.2895	18.9475	12.6823		19.5534	13.2536	19.5157	13.3687	18.6734	13.7743	19.2829	11.9962		19.6306	19.4083	19.4416	25.0685	19.6552	35.3997	19.2918	33.22
19.0961	10.1599	19.8025	12.4124	17.3953	13.3278	19	12.7094		19.604	13.279	19.566	13.3939	18.7287	13.802	19.3343	12.0188		19.6813	19.4407	19.4929	25.1082	19.7058	35.432	19.3436	33.2605
19.1475	10.1911	19.8531	12.4341	17.4538	13.366	19.0522	12.7363		19.6545	13.3043	19.6165	13.4192	18.7846	13.8296	19.3863	12.0413		19.7317	19.4731	19.5441	25.1478	19.7563	35.4642	19.3954	33.3009
19.1993	10.2222	19.9036	12.4558	17.5116	13.4041	19.1051	12.7633		19.7048	13.3296	19.6674	13.4444	18.8395	13.8571	19.438	12.0638		19.7823	19.5054	19.5954	25.1874	19.8069	35.4963	19.4472	33.3413
19.2512	10.2533	19.9539	12.4774	17.5694	13.4421	19.1584	12.7901		19.7553	13.3549	19.7188	13.4695	18.8946	13.8845	19.4893	12.0862		19.8327	19.5376	19.6466	25.2268	19.8575	35.5285	19.4989	33.3815
19.3035	10.2843	20.004	12.4991	17.6276	13.48	19.2108	12.8169		19.806	13.3802	19.7695	13.4946	18.9493	13.9119	19.5405	12.1086		19.883	19.5699	19.6977	25.2662	19.9079	35.5606	19.5504	33.4216
19.356	10.3152	20.054	12.5207	17.686	13.5177	19.263	12.8435		19.8575	13.4054	19.8204	13.5197	19.0043	13.9391	19.5915	12.131		19.9332	19.6021	19.7487	25.3056	19.9584	35.5927	19.6021	33.4617
19.4081	10.3461	20.1045	12.5424	17.7438	13.5554	19.3157	12.8702		19.9083	13.4304	19.8709	13.5446	19.0594	13.9662	19.6426	12.1533		19.9836	19.6343	19.7999	25.3449	20.0089	35.6247	19.6538	33.5017
19.4604	10.3769	20.155	12.564	17.8016	13.5929	19.3678	12.8967		19.9591	13.4555	19.9216	13.5696	19.1138	13.9932	19.6935	12.1756		20.0344	19.6664	19.8513	25.3841	20.0595	35.6567	19.7054	33.5416
19.5127	10.4076	20.2063	12.5855	17.8591	13.6303	19.4207	12.9232		20.0099	13.4805	19.9725	13.5945	19.1684	14.0202	19.7443	12.1978		20.0849	19.6984	19.9025	25.4232	20.11	35.6886	19.7569	33.5814
19.5651	10.4382	20.2573	12.607	17.9173	13.6676	19.4732	12.9496		20.0603	13.5054	20.0234	13.6194	19.2225	14.0471	19.7952	12.2201		20.1355	19.7304	19.9536	25.4623	20.1605	35.7205	19.8085	33.6212
19.6176	10.4688	20.308	12.6284	17.9755	13.7048	19.5257	12.976		20.1112	13.5304	20.0741	13.6442	19.2768	14.0739	19.8461	12.2423		20.1858	19.7623	20.0046	25.5013	20.2109	35.7524	19.8603	33.6609
19.6698	10.4993	20.3583	12.6497	18.0333	13.7419	19.5793	13.0023		20.1616	13.5552	20.1246	13.669	19.3311	14.1007	19.8976	12.2645		20.2362	19.7942	20.0556	25.5402	20.2615	35.7843	19.9118	33.7004
19.7217	10.5297	20.4088	12.6711	18.0919	13.7789	19.6319	13.0284		20.2123	13.5801	20.1749	13.6937	19.3861	14.1273	19.9486	12.2867		20.2864	19.8261	20.1064	25.5791	20.312	35.816	19.9632	33.7399
19.7738	10.5601	20.4592	12.6925	18.1504	13.8157	19.6846	13.0545		20.2628	13.6049	20.2253	13.7185	19.441	14.1538	19.9995	12.3088		20.3364	19.8579	20.1574	25.6179	20.3625	35.8479	20.0147	33.7794
19.8258	10.5904	20.5097	12.7138	18.2084	13.8524	19.7368	13.0806		20.3127	13.6297	20.276	13.7432	19.4953	14.1803	20.0507	12.3309		20.3865	19.8898	20.2082	25.6567	20.4129	35.8796	20.0662	33.8187
19.8786	10.6206	20.5606	12.735	18.2663	13.889	19.7891	13.1066		20.3631	13.6545	20.3273	13.7678	19.5494	14.2066	20.1024	12.353		20.4366	19.9217	20.2595	25.6954	20.4632	35.9113	20.1176	33.858
19.9315	10.6508	20.6118	12.7562	18.3238	13.9255	19.8406	13.1325		20.4135	13.6792	20.3787	13.7924	19.6036	14.233	20.1539	12.375		20.487	19.9535	20.3104	25.734	20.5137	35.943	20.1689	33.8972
19.9836	10.6808	20.6625	12.7773	18.3814	13.9618	19.892	13.1584		20.4644	13.704	20.4295	13.8169	19.6576	14.2592	20.2048	12.397		20.5375	19.9853	20.3613	25.7726	20.5642	35.9746	20.2202	33.9364
20.0358	10.7108	20.7124	12.7984	18.44	13.9981	19.9435	13.1843		20.5155	13.7286	20.4802	13.8413	19.7124	14.2853	20.2557	12.419		20.5877	20.017	20.4122	25.8111	20.6146	36.0062	20.2715	33.9755
20.088	10.7408	20.7626	12.8196	18.4977	14.0342	19.995	13.2101		20.5659	13.7532	20.5308	13.8658	19.7669	14.3114	20.3067	12.4409		20.638	20.0488	20.4632	25.8496	20.6649	36.0378	20.3228	34.0145
20.1407	10.7706	20.8127	12.8407	18.5553	14.0703	20.0473	13.2359		20.6165	13.7778	20.5817	13.8902	19.8208	14.3374	20.3576	12.4628		20.6884	20.0804	20.514	25.8881	20.7152	36.0694	20.3739	34.0535
20.1933	10.8003	20.8628	12.8618	18.6129	14.1062	20.1344	13.2615		20.6671	13.8023	20.6329	13.9145	19.8747	14.3633	20.4086	12.4847		20.7387	20.1121	20.5648	25.9264	20.7656	36.1009	20.4253	34.0924
20.2455	10.83	20.9138	12.8829	18.6704	14.142	20.2789	13.2853		20.7176	13.8268	20.6846	13.9387	19.9283	14.3891	20.4596	12.5066		20.7891	20.1437	20.6156	25.9648	20.8159	36.1324	20.4765	34.1312
20.2977	10.8597	20.9647	12.9038	18.7278	14.1777	20.3845	13.3054		20.7681	13.8513	20.7353	13.9628	19.9821	14.4148	20.5105	12.5284		20.8392	20.1753	20.6666	26.003	20.8662	36.1639	20.5278	34.17
20.3496	10.8892	21.015	12.9248	18.7849	14.2133	20.4695	13.3256		20.8189	13.8757	20.786	13.987	20.036	14.4405	20.5611	12.5502		20.8893	20.2069	20.7176	26.0413	20.9165	36.1954	20.5789	34.2087
20.4017	10.9187	21.0653	12.9458	18.8416	14.2488	20.5506	13.345		20.8694	13.9001	20.8365	14.0111	20.0903	14.4662	20.6116	12.572		20.9396	20.2384	20.7685	26.0794	20.9667	36.2268	20.6299	34.2474
20.4547	10.9482	21.1154	12.9667	18.899	14.2842	20.625	13.3634		20.9197	13.9244	20.8869	14.0351	20.1439	14.4917	20.662	12.5938		20.9899	20.2699	20.8193	26.1175	21.017	36.2583	20.681	34.286
20.5069	10.9775	21.1656	12.9876	18.9566	14.3195	20.7081	13.3813		20.9699	13.9488	20.9379	14.0591	20.1974	14.5171	20.7126	12.6156		21.0406	20.3014	20.8703	26.1556	21.0675	36.2897	20.7321	34.3246
20.5588	11.0068	21.2166	13.0085	19.0138	14.3547	20.8505	13.398		21.0204	13.9731	20.9891	14.0831	20.251	14.5426	20.7632	12.6373		21.091	20.3328	20.9213	26.1935	21.1178	36.321	20.783	34.3631
20.611	11.036	21.2666	13.0293	19.0708	14.3898	20.9783	13.4108		21.0708	13.9974	21.0401	14.107	20.3045	14.5679	20.8146	12.6591		21.1413	20.3642	20.9721	26.2315	21.168	36.3524	20.8341	34.4015
20.663	11.0651	21.3172	13.0502	19.1278	14.4247	21.0751	13.4224		21.1217	14.0216	21.0907	14.1308	20.3579	14.5932	20.866	12.6807		21.1916	20.3955	21.0228	26.2693	21.2182	36.3838	20.8852	34.4399
20.7151	11.0942	21.3674	13.071	19.1849	14.4596	21.1508	13.4335		21.1731	14.0458	21.1414	14.1546	20.4117	14.6184	20.917	12.7023		21.2422	20.4269	21.0736	26.3072	21.2684	36.4151	20.9363	34.4783
20.7671	11.1233	21.4179	13.0918	19.242	14.4944	21.2091	13.4441		21.2236	14.0699	21.1919	14.1784	20.4647	14.6435	20.9677	12.724		21.2928	20.4581	21.1246	26.345	21.3186	36.4464	20.9872	34.5166
20.8187	11.1522	21.4676	13.1126	19.2989	14.5291	21.2571	13.4547		21.2741	14.094	21.2426	14.2021	20.5177	14.6686	21.0186	12.7456		21.3432	20.4893	21.1754	26.3827	21.3688	36.4777	21.0382	34.5548
20.8705	11.1811	21.5179	13.1334	19.3553	14.5637	21.3011	13.4655		21.3249	14.118	21.2931	14.2258	20.5708	14.6936	21.0694	12.7672		21.3933	20.5205	21.2262	26.4204	21.419	36.509	21.0892	34.593
20.922	11.21	21.5678	13.1541	19.4119	14.5982	21.3494	13.4764		21.3756	14.142	21.3439	14.2495	20.6237	14.7186	21.1204	12.7888		21.4435	20.5516	21.2768	26.4581	21.4691	36.5403	21.1401	34.6312
20.9739	11.2388	21.6179	13.1749	19.4694	14.6325	21.3925	13.4872		21.4262	14.166	21.3944	14.2731	20.677	14.7435	21.1715	12.8103		21.494	20.5827	21.3276	26.4957	21.5192	36.5715	21.191	34.6692
21.0266	11.2675	21.6688	13.1957	19.5265	14.6668	21.432	13.4983		21.4774	14.1899	21.4447	14.2967	20.7308	14.7684	21.2229	12.8318		21.5446	20.6138	21.3783	26.5332	21.5695	36.6028	21.242	34.7073
21.0788	11.2962	21.72	13.2164	19.5834	14.701	21.4699	13.5098		21.5284	14.2137	21.4948	14.3203	20.7845	14.7931	21.2741	12.8532		21.5949	20.6448	21.4289	26.5707	21.6198	36.634	21.2931	34.7453
21.1311	11.3248	21.7704	13.237	19.6402	14.7351	21.5084	13.5216		21.5788	14.2374	21.5455	14.3439	20.8375	14.8178	21.3248	12.8747		21.6452	20.6758	21.4795	26.6082	21.6698	36.6652	21.344	34.7833
21.1835	11.3533	21.8205	13.2576	19.6967	14.769	21.5445	13.5338		21.629	14.2612	21.5962	14.3674	20.8902	14.8425	21.3757	12.8961		21.6955	20.7068	21.5303	26.6456	21.72	36.6964	21.3949	34.8212
21.2357	11.3818	21.8708	13.2782	19.7545	14.8029	21.579	13.5463		21.6792	14.2849	21.6476	14.3909	20.9434	14.8671	21.4262	12.9174		21.7458	20.7377	21.5812	26.683	21.7701	36.7276	21.4459	34.8591
21.2879	11.4101	21.9212	13.2987	19.8115	14.8367	21.6142	13.5593		21.7296	14.3087	21.6985	14.4143	20.9961	14.8917	21.4768	12.9388		21.7962	20.7686	21.6319	26.7203	21.8202	36.7589	21.497	34.8969
21.3399	11.4384	21.9713	13.3193	19.8681	14.8704	21.6499	13.5726		21.7803	14.3323	21.7491	14.4376	21.0489	14.9162	21.5275	12.9602		21.8464	20.7994	21.6826	26.7577	21.8703	36.79	21.5479	34.9346
21.3915	11.4667	22.0216	13.3399	19.9245	14.904	21.685	13.5864		21.8312	14.356	21.7995	14.461	21.1015	14.9406	21.5787	12.9815		21.8965	20.8302	21.7332	26.7949	21.9204	36.8212	21.5988	34.9723
21.4432	11.4949	22.0719	13.3604	19.9812	14.9375	21.7209	13.6006		21.8816	14.3796	21.85	14.4842	21.1539	14.965	21.6298	13.0028		21.9466	20.8611	21.7838	26.8321	21.9705	36.8524	21.6498	35.01
21.4945	11.523	22.1221	13.3809	20.0382	14.9709	21.7565	13.6151		21.9317	14.4032	21.9008	14.5075	21.2063	14.9893	21.6803	13.0241		21.9969	20.8919	21.8343	26.8693	22.0205	36.8836	21.7009	35.0476
21.5461	11.5512	22.1722	13.4014	20.0951	15.0041	21.7927	13.63		21.9822	14.4267	21.9513	14.5307	21.2586	15.0137	21.7308	13.0454		22.0475	20.9227	21.8848	26.9065	22.0707	36.9147	21.7518	35.0852
21.5981	11.5793	22.2221	13.4219	20.1516	15.0373	21.8296	13.6452		22.0325	14.4503	22.0018	14.5539	21.311	15.038	21.7812	13.0666		22.0979	20.9534	21.9352	26.9436	22.1209	36.9459	21.8027	35.1227
21.6502	11.6072	22.2719	13.4425	20.208	15.0704	21.8648	13.6609		22.083	14.4738	22.0519	14.5771	21.3637	15.0622	21.8316	13.0879		22.1481	20.9841	21.986	26.9807	22.171	36.977	21.8536	35.1602
21.7018	11.6351	22.3221	13.463	20.2645	15.1034	21.9005	13.6769		22.1333	14.4972	22.1023	14.6003	21.4166	15.0863	21.8821	13.1091		22.1983	21.0148	22.0366	27.0177	22.2211	37.0082	21.9046	35.1976
21.7533	11.663	22.3722	13.4835	20.3207	15.1363	21.9355	13.6933		22.1837	14.5207	22.1524	14.6234	21.4694	15.1104	21.9328	13.1303		22.2486	21.0454	22.0871	27.0548	22.2711	37.0393	21.9555	35.235
21.805	11.6909	22.4228	13.504	20.3769	15.1692	21.9704	13.7102		22.2339	14.5442	22.2028	14.6465	21.5217	15.1345	21.9833	13.1515		22.2988	21.076	22.1376	27.0918	22.3215	37.0704	22.0063	35.2723
21.8567	11.7187	22.4736	13.5244	20.433	15.2019	22.0055	13.7275		22.284	14.5676	22.2532	14.6697	21.5741	15.1585	22.0336	13.1727		22.3489	21.1066	22.1882	27.1287	22.3717	37.1015	22.0572	35.3096
21.9084	11.7464	22.5238	13.5448	20.4887	15.2346	22.0404	13.7451		22.334	14.591	22.3044	14.6928	21.6264	15.1825	22.0835	13.1939		22.3989	21.1372	22.2388	27.1656	22.4219	37.1326	22.1082	35.3469
21.9602	11.7741	22.5741	13.5652	20.5449	15.2672	22.0762	13.7632		22.384	14.6145	22.3558	14.7157	21.6787	15.2064	22.1338	13.2151		22.449	21.1678	22.2891	27.2025	22.472	37.1636	22.1592	35.3841
22.0116	11.8017	22.624	13.5856	20.6015	15.2996	22.1116	13.7816		22.4345	14.6379	22.4069	14.7386	21.7312	15.2303	22.1839	13.2362		22.4991	21.1984	22.3395	27.2394	22.5221	37.1947	22.2101	35.4212
22.0627	11.8293	22.6743	13.606	20.6579	15.332	22.1485	13.8004		22.4854	14.6613	22.4578	14.7615	21.7836	15.2541	22.2342	13.2574		22.5495	21.229	22.39	27.2763	22.5723	37.2257	22.261	35.4583
22.1142	11.8569	22.7246	13.6263	20.7139	15.3643	22.1865	13.8196		22.5361	14.6846	22.5087	14.7843	21.8355	15.278	22.285	13.2785		22.5998	21.2594	22.4407	27.3131	22.6225	37.2568	22.3118	35.4954
22.1657	11.8844	22.7748	13.6467	20.7697	15.3965	22.2242	13.839		22.5864	14.7079	22.5594	14.807	21.8875	15.3017	22.3361	13.2997		22.6499	21.2899	22.4912	27.3498	22.6726	37.2878	22.3627	35.5324
22.2178	11.9118	22.8254	13.667	20.8256	15.4286	22.263	13.8589		22.6368	14.7311	22.6103	14.8298	21.9394	15.3255	22.3867	13.3208		22.7002	21.3204	22.5417	27.3866	22.7226	37.3188	22.4135	35.5693
22.27	11.9392	22.8754	13.6873	20.8813	15.4607	22.3016	13.8789		22.6868	14.7544	22.6611	14.8524	21.9912	15.3491	22.4372	13.3419		22.7504	21.3509	22.5922	27.4233	22.7727	37.3498	22.4643	35.6063
22.3217	11.9665	22.9256	13.7076	20.9367	15.4926	22.3395	13.8993		22.7373	14.7776	22.7115	14.875	22.0437	15.3728	22.4876	13.3629		22.8007	21.3813	22.6431	27.4599	22.8228	37.3808	22.5153	35.6431
22.3732	11.9938	22.9755	13.7279	20.992	15.5245	22.3777	13.9201		22.7874	14.8008	22.7621	14.8976	22.0964	15.3964	22.5379	13.384		22.8508	21.4117	22.6938	27.4966	22.8728	37.4118	22.5662	35.68
22.425	12.021	23.0255	13.7482	21.0472	15.5563	22.4171	13.9411		22.8372	14.824	22.8123	14.9202	22.1489	15.4199	22.5882	13.405		22.901	21.4421	22.7442	27.5331	22.9229	37.4428	22.617	35.7168
22.4767	12.0482	23.0754	13.7685	21.1027	15.588	22.4564	13.9624		22.8873	14.8473	22.8624	14.9428	22.2009	15.4435	22.6384	13.4261		22.9509	21.4725	22.7947	27.5697	22.9729	37.4738	22.6678	35.7536
22.5293	12.0753	23.1255	13.7888	21.1588	15.6197	22.4962	13.984		22.9373	14.8705	22.9129	14.9653	22.253	15.4669	22.6888	13.4472		23.001	21.5029	22.8453	27.6062	23.0229	37.5048	22.7187	35.7903
22.5815	12.1023	23.1763	13.8091	21.2144	15.6512	22.5373	14.0059		22.9871	14.8937	22.9635	14.9879	22.3048	15.4904	22.739	13.4682		23.0513	21.5332	22.8959	27.6427	23.0729	37.5358	22.7695	35.8269
22.633	12.1292	23.2273	13.8293	21.2699	15.6827	22.5781	14.028		23.0371	14.917	23.0149	15.0103	22.3569	15.5138	22.7893	13.4892		23.1019	21.5636	22.9464	27.6792	23.1231	37.5668	22.8202	35.8636
22.6846	12.1562	23.2778	13.8495	21.3253	15.7141	22.6196	14.0503		23.0872	14.9402	23.0655	15.0327	22.409	15.5372	22.8394	13.5102		23.152	21.5938	22.9968	27.7156	23.1732	37.5978	22.871	35.9002
22.7358	12.183	23.3279	13.8696	21.3807	15.7454	22.6617	14.0729		23.1377	14.9634	23.116	15.055	22.4613	15.5605	22.8895	13.5312		23.2022	21.6241	23.0472	27.752	23.2232	37.6288	22.9217	35.9367
22.7874	12.2099	23.3781	13.8897	21.4362	15.7767	22.703	14.0957		23.1883	14.9866	23.1662	15.0774	22.5133	15.5838	22.9395	13.5523		23.2523	21.6544	23.0976	27.7884	23.2732	37.6597	22.9727	35.9733
22.8395	12.2366	23.4281	13.9099	21.4916	15.8078	22.744	14.1187		23.2388	15.0097	23.2165	15.0997	22.5651	15.607	22.9896	13.5733		23.3028	21.6846	23.1479	27.8247	23.3232	37.6907	23.0235	36.0097
22.8912	12.2634	23.4785	13.93	21.5466	15.839	22.7856	14.142		23.2892	15.0328	23.2668	15.122	22.6167	15.6302	23.0403	13.5943		23.3534	21.7147	23.1982	27.8611	23.3731	37.7217	23.0744	36.0461
22.9427	12.29	23.5287	13.9501	21.6014	15.87	22.8273	14.1655		23.3394	15.0559	23.3179	15.1443	22.6682	15.6534	23.0911	13.6153		23.4037	21.7448	23.2484	27.8974	23.423	37.7527	23.1251	36.0825
22.9942	12.3167	23.5796	13.9702	21.6563	15.9009	22.8702	14.1892		23.3896	15.079	23.3685	15.1665	22.7199	15.6765	23.1415	13.6363		23.4538	21.775	23.2988	27.9337	23.473	37.7837	23.1762	36.1189
23.0455	12.3432	23.6305	13.9902	21.7116	15.9318	22.9142	14.2131		23.4401	15.1021	23.419	15.1887	22.7719	15.6997	23.1916	13.6572		23.504	21.8051	23.3493	27.97	23.5228	37.8146	23.2272	36.1552
23.097	12.3698	23.6807	14.0101	21.7675	15.9626	22.958	14.2371		23.4903	15.1251	23.4692	15.2109	22.824	15.7228	23.2418	13.6782		23.5542	21.8351	23.3997	28.0063	23.5728	37.8457	23.278	36.1914
23.1483	12.3962	23.7309	14.0301	21.8226	15.9933	23.0015	14.2613		23.5406	15.1481	23.5191	15.233	22.8758	15.7458	23.2918	13.6991		23.6047	21.8652	23.4499	28.0425	23.6229	37.8767	23.3288	36.2276
23.1998	12.4227	23.7805	14.0501	21.8777	16.024	23.0455	14.2857		23.5909	15.1711	23.5692	15.2552	22.9273	15.7688	23.342	13.7201		23.6549	21.8951	23.5003	28.0787	23.6729	37.9076	23.3797	36.2638
23.251	12.4491	23.8305	14.0701	21.9326	16.0545	23.0903	14.3102		23.6409	15.1941	23.6194	15.2774	22.9788	15.7918	23.3924	13.741		23.705	21.9251	23.5504	28.1149	23.7228	37.9386	23.4306	36.2999
23.3022	12.4755	23.8804	14.09	21.9877	16.0851	23.1344	14.3348		23.6906	15.217	23.6701	15.2995	23.0303	15.8147	23.4428	13.7619		23.7551	21.9551	23.6006	28.1511	23.7727	37.9697	23.4813	36.336
23.3531	12.5018	23.9307	14.11	22.0432	16.1155	23.1787	14.3597		23.7408	15.2401	23.7209	15.3216	23.0819	15.8377	23.4931	13.7829		23.8052	21.985	23.6508	28.1873	23.8226	38.0007	23.5322	36.372
23.4044	12.5281	23.9815	14.13	22.0982	16.1458	23.2234	14.3846		23.791	15.2631	23.7713	15.3437	23.1335	15.8605	23.5432	13.8038		23.8556	22.015	23.7008	28.2234	23.8725	38.0317	23.583	36.408
23.4562	12.5543	24.0316	14.1499	22.153	16.1761	23.2689	14.4097		23.8419	15.286	23.8216	15.3657	23.185	15.8835	23.5932	13.8247		23.9057	22.0449	23.7511	28.2596	23.9224	38.0627	23.6337	36.444
23.508	12.5805	24.0817	14.1698	22.2075	16.2063	23.3142	14.435		23.8925	15.3089	23.8716	15.3877	23.2366	15.9063	23.6431	13.8456		23.9556	22.0748	23.8014	28.2958	23.9723	38.0938	23.6844	36.4799
23.5595	12.6066	24.1318	14.1897	22.2622	16.2365	23.3593	14.4603		23.9431	15.3318	23.922	15.4098	23.2877	15.9291	23.6932	13.8666		24.0056	22.1047	23.8516	28.3319	24.0221	38.1248	23.7351	36.5158
23.6106	12.6328	24.1819	14.2096	22.3173	16.2665	23.4055	14.4858		23.9932	15.3546	23.972	15.4317	23.3388	15.9519	23.7434	13.8874		24.0554	22.1346	23.9017	28.368	24.0719	38.1559	23.7857	36.5516
23.662	12.6588	24.2316	14.2295	22.3723	16.2965	23.4514	14.5114		24.0433	15.3774	24.0227	15.4538	23.3897	15.9747	23.794	13.9084		24.1058	22.1645	23.9519	28.4042	24.1219	38.187	23.8366	36.5874
23.7131	12.6849	24.2817	14.2494	22.4268	16.3264	23.4983	14.5371		24.0937	15.4003	24.0728	15.4757	23.441	15.9974	23.8448	13.9292		24.1561	22.1944	24.0021	28.4403	24.1719	38.218	23.8873	36.6232
23.7644	12.7108	24.3318	14.2693	22.4813	16.3563	23.5447	14.5628		24.1439	15.423	24.1231	15.4976	23.4928	16.0202	23.8953	13.9501		24.2062	22.2242	24.0521	28.4764	24.2217	38.249	23.938	36.659
23.8154	12.7368	24.3818	14.2892	22.5357	16.3861	23.5912	14.5887		24.1943	15.4458	24.1733	15.5196	23.5447	16.0428	23.9455	13.971		24.2563	22.2541	24.1022	28.5125	24.2716	38.2801	23.9886	36.6946
23.8664	12.7627	24.4316	14.3091	22.5902	16.4159	23.6388	14.6146		24.245	15.4686	24.2235	15.5415	23.5962	16.0655	23.9956	13.9918		24.3062	22.2839	24.1521	28.5486	24.3214	38.3113	24.0392	36.7304
23.9173	12.7886	24.4819	14.329	22.6447	16.4456	23.6857	14.6407		24.2952	15.4913	24.2736	15.5634	23.6473	16.0881	24.0457	14.0126		24.3565	22.3138	24.2024	28.5847	24.3713	38.3424	24.0898	36.766
23.968	12.8144	24.5314	14.3489	22.6989	16.4751	23.7323	14.6668		24.3452	15.514	24.3237	15.5853	23.6984	16.1107	24.0959	14.0335		24.4064	22.3436	24.2525	28.6207	24.4213	38.3735	24.1403	36.8016
24.019	12.8403	24.5809	14.3689	22.7531	16.5047	23.779	14.6929		24.3951	15.5367	24.3745	15.6072	23.7497	16.1333	24.1461	14.0543		24.4562	22.3734	24.3026	28.6568	24.4711	38.4046	24.1908	36.8372
24.0703	12.8661	24.6312	14.3889	22.8072	16.5342	23.8258	14.7193		24.4452	15.5595	24.4254	15.629	23.8015	16.1559	24.1971	14.0751		24.5061	22.4033	24.3526	28.6929	24.521	38.4357	24.2414	36.8728
24.1218	12.8919	24.6807	14.4088	22.8613	16.5636	23.8731	14.7456		24.4953	15.5822	24.4759	15.6508	23.8528	16.1784	24.2478	14.0959		24.556	22.4331	24.4027	28.7289	24.5708	38.4668	24.2921	36.9083
24.1732	12.9176	24.7313	14.4288	22.9158	16.593	23.9215	14.772		24.546	15.6049	24.5263	15.6726	23.904	16.2009	24.2978	14.1167		24.606	22.463	24.4531	28.765	24.6207	38.498	24.3426	36.9438
24.2243	12.9432	24.7822	14.4487	22.9704	16.6223	23.9712	14.7985		24.5965	15.6275	24.5765	15.6943	23.9551	16.2234	24.3479	14.1375		24.6562	22.4929	24.5032	28.801	24.6707	38.5291	24.3931	36.9793
24.2753	12.9689	24.8324	14.4685	23.0247	16.6516	24.02	14.8249		24.6467	15.6501	24.6267	15.7161	24.006	16.2459	24.3978	14.1583		24.7063	22.5227	24.5532	28.837	24.7205	38.5603	24.4436	37.0147
24.3265	12.9945	24.8824	14.4884	23.0788	16.6807	24.0691	14.8514		24.6966	15.6727	24.6771	15.7378	24.0568	16.2683	24.4476	14.1791		24.7562	22.5525	24.6032	28.8731	24.7703	38.5915	24.4941	37.0502
24.3774	13.0201	24.9323	14.5083	23.1327	16.7098	24.119	14.878		24.7466	15.6954	24.7275	15.7595	24.1075	16.2908	24.4978	14.1999		24.8062	22.5824	24.6534	28.9091	24.8201	38.6227	24.5445	37.0856
24.4289	13.0456	24.9824	14.5281	23.1868	16.7389	24.1679	14.9044		24.7967	15.718	24.7779	15.7812	24.1584	16.3132	24.5483	14.2207		24.8563	22.6123	24.7036	28.9451	24.8699	38.6539	24.5949	37.121
24.48	13.0711	25.0323	14.548	23.2406	16.7679	24.2166	14.931		24.8469	15.7406	24.8283	15.8028	24.2095	16.3356	24.5987	14.2414		24.9064	22.6421	24.7536	28.9811	24.9197	38.6851	24.6453	37.1563
24.5307	13.0966	25.0822	14.5678	23.2944	16.7969	24.2656	14.9576		24.8969	15.7632	24.878	15.8244	24.2609	16.358	24.6487	14.2622		24.9563	22.6719	24.8036	29.0171	24.9695	38.7163	24.6958	37.1917
24.5816	13.122	25.1321	14.5877	23.3479	16.8258	24.3144	14.9842		24.9471	15.7858	24.9285	15.8461	24.3116	16.3803	24.6986	14.2829		25.0062	22.7018	24.8537	29.0531	25.0193	38.7476	24.7463	37.227
24.6324	13.1474	25.1819	14.6076	23.4014	16.8546	24.3634	15.0108		24.997	15.8084	24.9783	15.8677	24.3626	16.4027	24.7486	14.3037		25.056	22.7316	24.9037	29.0891	25.069	38.7788	24.7967	37.2623
24.6832	13.1729	25.2317	14.6275	23.455	16.8835	24.4122	15.0375		25.0467	15.831	25.0285	15.8893	24.4133	16.425	24.7986	14.3245		25.1058	22.7615	24.9536	29.1251	25.1188	38.8102	24.847	37.2976
24.7347	13.1982	25.2814	14.6474	23.5087	16.9122	24.4619	15.0642		25.0964	15.8536	25.0788	15.9109	24.464	16.4473	24.8487	14.3452		25.1561	22.7914	25.0036	29.1611	25.1687	38.8415	24.8975	37.3329
24.7864	13.2235	25.331	14.6674	23.5627	16.9409	24.5127	15.0909		25.1463	15.8763	25.1297	15.9326	24.5147	16.4697	24.8987	14.366		25.2063	22.8212	25.0534	29.1971	25.2185	38.8727	24.9479	37.3681
24.8376	13.2487	25.3807	14.6873	23.6164	16.9695	24.5635	15.1175		25.1967	15.8989	25.1801	15.9541	24.5656	16.4919	24.9486	14.3868		25.2564	22.8511	25.1036	29.2331	25.2682	38.9041	24.9983	37.4033
24.8886	13.274	25.4305	14.7073	23.6698	16.9981	24.6158	15.1442		25.2474	15.9215	25.2304	15.9756	24.6162	16.5142	24.9985	14.4075		25.3064	22.8809	25.1537	29.2691	25.3179	38.9354	25.0487	37.4385
24.9396	13.2992	25.4809	14.7273	23.7232	17.0266	24.6661	15.1707		25.298	15.944	25.2804	15.9971	24.6669	16.5365	25.0484	14.4283		25.3564	22.9107	25.2037	29.3052	25.3677	38.9668	25.099	37.4737
24.9907	13.3244	25.5313	14.7472	23.7768	17.0551	24.7165	15.1973		25.3481	15.9665	25.3308	16.0186	24.7175	16.5587	25.0984	14.4491		25.4066	22.9405	25.2537	29.3411	25.4174	38.9982	25.1494	37.5089
25.042	13.3495	25.5816	14.7672	23.8303	17.0836	24.767	15.2239		25.398	15.9891	25.3809	16.0401	24.7678	16.581	25.148	14.4699		25.457	22.9703	25.3037	29.3772	25.4671	39.0296	25.1998	37.544
25.0937	13.3746	25.6316	14.7871	23.8837	17.112	24.8177	15.2504		25.4482	16.0116	25.4312	16.0616	24.8181	16.6032	25.1979	14.4907		25.507	23.0001	25.3536	29.4132	25.5167	39.061	25.2501	37.5791
25.1452	13.3996	25.6814	14.807	23.9368	17.1403	24.8683	15.2769		25.4982	16.0341	25.4816	16.083	24.8687	16.6254	25.2477	14.5114		25.557	23.0298	25.4035	29.4492	25.5663	39.0924	25.3004	37.6142
25.1962	13.4246	25.7314	14.8269	23.9901	17.1686	24.9186	15.3034		25.5484	16.0566	25.532	16.1045	24.9195	16.6476	25.2982	14.5322		25.6068	23.0596	25.4533	29.4852	25.6161	39.1239	25.3506	37.6493
25.2471	13.4495	25.7813	14.8468	24.043	17.1968	24.9688	15.33		25.5984	16.0791	25.582	16.1259	24.9706	16.6698	25.3488	14.553		25.6569	23.0894	25.5031	29.5212	25.6658	39.1554	25.4009	37.6844
25.2979	13.4745	25.8312	14.8668	24.0962	17.2251	25.0191	15.3565		25.6484	16.1017	25.6318	16.1473	25.0216	16.692	25.3989	14.5738		25.7071	23.1192	25.5531	29.5572	25.7156	39.187	25.4512	37.7195
25.3488	13.4994	25.8814	14.8867	24.15	17.2532	25.0696	15.383		25.6983	16.1242	25.6819	16.1688	25.0721	16.7142	25.4488	14.5945		25.7572	23.1489	25.6031	29.5933	25.7652	39.2185	25.5013	37.7545
25.4001	13.5243	25.9315	14.9066	24.2035	17.2813	25.1214	15.4094		25.748	16.1467	25.7317	16.1902	25.1227	16.7363	25.4986	14.6153		25.8071	23.1787	25.653	29.6293	25.8148	39.2501	25.5515	37.7896
25.4515	13.5491	25.9813	14.9265	24.2565	17.3094	25.1734	15.4359		25.7978	16.1692	25.7821	16.2116	25.1731	16.7585	25.5485	14.636		25.8571	23.2084	25.7028	29.6654	25.8645	39.2816	25.6019	37.8246
25.5024	13.5739	26.0311	14.9465	24.3097	17.3374	25.225	15.4622		25.8476	16.1918	25.833	16.233	25.2238	16.7806	25.5984	14.6568		25.9071	23.2382	25.7527	29.7014	25.9142	39.3132	25.6521	37.8597
25.5532	13.5987	26.0808	14.9664	24.3628	17.3653	25.2776	15.4885		25.8979	16.2144	25.8838	16.2543	25.2745	16.8027	25.6483	14.6776		25.9571	23.2679	25.8027	29.7375	25.9638	39.3449	25.7023	37.8946
25.6039	13.6234	26.1304	14.9864	24.4159	17.3932	25.3293	15.5147		25.9483	16.2369	25.9342	16.2756	25.326	16.8248	25.6979	14.6984		26.007	23.2977	25.8524	29.7735	26.0134	39.3766	25.7525	37.9297
25.6547	13.6482	26.1802	15.0064	24.4699	17.4211	25.3801	15.5409		25.9984	16.2594	25.9843	16.2969	25.3769	16.8469	25.7475	14.7192		26.0569	23.3275	25.9022	29.8096	26.063	39.4083	25.8026	37.9646
25.7056	13.6728	26.2304	15.0264	24.5233	17.4489	25.4312	15.5671		26.0484	16.2819	26.0344	16.3182	25.4277	16.869	25.797	14.74		26.1066	23.3573	25.952	29.8457	26.1126	39.44	25.8527	37.9997
25.7564	13.6975	26.2807	15.0464	24.5763	17.4767	25.4823	15.5933		26.0984	16.3044	26.0847	16.3395	25.4778	16.891	25.8466	14.7608		26.1564	23.3871	26.0019	29.8819	26.1623	39.4718	25.9028	38.0347
25.8072	13.7222	26.3314	15.0663	24.629	17.5044	25.5332	15.6194		26.1485	16.3269	26.135	16.3607	25.5283	16.913	25.8962	14.7816		26.2065	23.4169	26.052	29.918	26.212	39.5035	25.9528	38.0697
25.8577	13.7468	26.3816	15.0862	24.6817	17.5321	25.5841	15.6455		26.1986	16.3494	26.1859	16.382	25.5786	16.9351	25.9458	14.8024		26.2567	23.4467	26.1018	29.954	26.2617	39.5353	26.0029	38.1046
25.9083	13.7714	26.4316	15.1061	24.7347	17.5597	25.6349	15.6716		26.2485	16.3719	26.2371	16.4031	25.629	16.9571	25.9953	14.8233		26.3067	23.4765	26.1516	29.9902	26.3113	39.5671	26.0531	38.1396
25.9588	13.796	26.4815	15.1261	24.7877	17.5873	25.6859	15.6976		26.2987	16.3944	26.2874	16.4242	25.6798	16.9791	26.0454	14.8442		26.3566	23.5063	26.2016	30.0263	26.361	39.599	26.1032	38.1745
26.0093	13.8206	26.5314	15.146	24.8404	17.6149	25.738	15.7236		26.3487	16.4169	26.3376	16.4453	25.7306	17.0012	26.0957	14.865		26.4066	23.5361	26.2517	30.0624	26.411	39.6309	26.1532	38.2095
26.0606	13.8451	26.5813	15.1659	24.8932	17.6425	25.7902	15.7496		26.3985	16.4393	26.3874	16.4664	25.7809	17.0231	26.1457	14.8859		26.4564	23.566	26.3016	30.0985	26.4609	39.6627	26.2032	38.2445
26.1117	13.8697	26.6312	15.1859	24.9455	17.6699	25.842	15.7755		26.4483	16.4619	26.4377	16.4875	25.8312	17.0451	26.1954	14.9067		26.5064	23.5958	26.3514	30.1346	26.5106	39.6946	26.2532	38.2794
26.1626	13.8941	26.6814	15.2058	24.9981	17.6974	25.8939	15.8013		26.4981	16.4844	26.4877	16.5086	25.8815	17.0671	26.245	14.9276		26.5562	23.6256	26.4011	30.1708	26.5603	39.7265	26.3032	38.3144
26.2135	13.9186	26.7318	15.2257	25.0506	17.7248	25.9456	15.8272		26.5478	16.5069	26.5378	16.5297	25.9317	17.0891	26.2947	14.9484		26.606	23.6555	26.451	30.2069	26.6099	39.7584	26.3532	38.3494
26.264	13.943	26.7817	15.2456	25.1031	17.7522	25.9968	15.8529		26.598	16.5295	26.5884	16.5508	25.9821	17.1111	26.3443	14.9693		26.6557	23.6853	26.501	30.2431	26.6597	39.7903	26.403	38.3843
26.3147	13.9674	26.8315	15.2655	25.1554	17.7795	26.0481	15.8786		26.6487	16.552	26.6387	16.5718	26.0321	17.133	26.3941	14.9902		26.7055	23.7153	26.5508	30.2793	26.7095	39.8223	26.453	38.4193
26.3654	13.9918	26.8813	15.2854	25.2076	17.8068	26.0993	15.9043		26.6988	16.5745	26.6886	16.5928	26.0824	17.155	26.4442	15.0111		26.7557	23.7452	26.6005	30.3155	26.759	39.8543	26.5031	38.4543
26.4162	14.0162	26.931	15.3054	25.2596	17.8341	26.1507	15.93		26.749	16.5969	26.7386	16.6139	26.1324	17.177	26.4938	15.032		26.8056	23.775	26.6502	30.3517	26.8087	39.8863	26.5531	38.4892
26.4669	14.0406	26.9807	15.3253	25.3116	17.8614	26.2025	15.9556		26.7992	16.6194	26.7884	16.6349	26.1824	17.199	26.5434	15.0529		26.8555	23.805	26.7001	30.3879	26.8583	39.9183	26.603	38.5242
26.5172	14.0648	27.0309	15.3453	25.3641	17.8886	26.2541	15.9812		26.8491	16.6418	26.8387	16.6559	26.2323	17.2209	26.5927	15.0738		26.9053	23.8349	26.7498	30.4241	26.9079	39.9504	26.653	38.5592
26.5678	14.0892	27.0812	15.3653	25.4169	17.9158	26.3062	16.0067		26.8989	16.6643	26.8886	16.677	26.2823	17.2429	26.6422	15.0947		26.9552	23.8648	26.7994	30.4603	26.9576	39.9825	26.7032	38.5942
26.6181	14.1135	27.1314	15.3852	25.4694	17.9429	26.3589	16.0322		26.9495	16.6868	26.9385	16.698	26.3324	17.2649	26.6916	15.1157		27.0051	23.8948	26.849	30.4966	27.0071	40.0146	26.7534	38.6291
26.6686	14.1378	27.1811	15.4051	25.5215	17.9701	26.4111	16.0575		27.0001	16.7092	26.9888	16.719	26.3829	17.2868	26.7412	15.1366		27.055	23.9248	26.8989	30.5329	27.0567	40.0468	26.8034	38.6641
26.7193	14.162	27.2308	15.4251	25.5737	17.9971	26.4625	16.0829		27.051	16.7316	27.0386	16.7401	26.4336	17.3087	26.7911	15.1576		27.1047	23.9547	26.9489	30.5692	27.1062	40.079	26.8534	38.699
26.7704	14.1863	27.2807	15.445	25.6256	18.0242	26.5139	16.1082		27.101	16.7539	27.0881	16.7611	26.4838	17.3307	26.8414	15.1786		27.1544	23.9847	26.9986	30.6055	27.156	40.1112	26.9034	38.734
26.8211	14.2105	27.3305	15.465	25.6776	18.0512	26.5662	16.1334		27.151	16.7763	27.1378	16.7822	26.534	17.3526	26.8913	15.1996		27.2041	24.0148	27.0483	30.6418	27.2055	40.1434	26.9535	38.7689
26.8717	14.2347	27.3803	15.485	25.7293	18.0782	26.6178	16.1586		27.2006	16.7986	27.1876	16.8033	26.5839	17.3746	26.9411	15.2205		27.254	24.0449	27.098	30.6781	27.2552	40.1757	27.0035	38.8039
26.9221	14.2589	27.4303	15.505	25.7812	18.1052	26.6695	16.1838		27.2503	16.821	27.2376	16.8244	26.634	17.3965	26.9908	15.2415		27.3042	24.075	27.1476	30.7145	27.3046	40.208	27.0534	38.8388
26.9726	14.283	27.4801	15.525	25.8328	18.1321	26.7215	16.2089		27.3002	16.8434	27.288	16.8455	26.684	17.4185	27.0402	15.2625		27.3541	24.105	27.1972	30.7509	27.3541	40.2403	27.1032	38.8738
27.0232	14.3072	27.5298	15.545	25.8843	18.159	26.7729	16.2339		27.3508	16.8657	27.3386	16.8665	26.7339	17.4404	27.09	15.2835		27.4039	24.135	27.2467	30.7873	27.4037	40.2727	27.1532	38.9087
27.0739	14.3313	27.5796	15.565	25.936	18.1859	26.824	16.259		27.4008	16.8881	27.3887	16.8875	26.7839	17.4623	27.1397	15.3045		27.4538	24.1651	27.2963	30.8237	27.4531	40.3051	27.203	38.9437
27.1245	14.3554	27.6291	15.5851	25.9878	18.2128	26.8748	16.284		27.4507	16.9104	27.4388	16.9086	26.8336	17.4843	27.1898	15.3255		27.5037	24.1952	27.346	30.8602	27.5026	40.3376	27.2528	38.9787
27.175	14.3795	27.6786	15.6052	26.0399	18.2397	26.9259	16.309		27.5004	16.9328	27.4886	16.9296	26.8834	17.5062	27.24	15.3465		27.5541	24.2253	27.3958	30.8966	27.552	40.3701	27.3026	39.0137
27.2253	14.4036	27.7283	15.6253	26.0917	18.2665	26.9772	16.3339		27.5502	16.9552	27.5385	16.9506	26.9328	17.5282	27.2896	15.3675		27.6041	24.2554	27.4454	30.9331	27.6014	40.4026	27.3525	39.0487
27.2755	14.4276	27.7782	15.6454	26.1434	18.2933	27.0289	16.3588		27.6	16.9776	27.5887	16.9717	26.9826	17.5501	27.339	15.3885		27.654	24.2854	27.495	30.9697	27.6511	40.4352	27.4024	39.0837
27.3257	14.4517	27.8285	15.6655	26.1946	18.32	27.0808	16.3836		27.6498	17	27.6384	16.9927	27.0324	17.5721	27.3885	15.4096		27.7037	24.3155	27.5446	31.0062	27.7005	40.4678	27.4522	39.1187
27.3761	14.4758	27.8789	15.6856	26.2465	18.3468	27.1328	16.4085		27.6998	17.0224	27.6883	17.0138	27.0822	17.5941	27.438	15.4306		27.7536	24.3456	27.5942	31.0427	27.7499	40.5004	27.502	39.1537
27.4272	14.4998	27.929	15.7057	26.2981	18.3735	27.1845	16.4332		27.7498	17.0449	27.7381	17.0348	27.1325	17.6161	27.4876	15.4517		27.8037	24.3757	27.6438	31.0793	27.7994	40.5331	27.5517	39.1887
27.478	14.5238	27.9787	15.7258	26.3498	18.4002	27.236	16.4579		27.7994	17.0673	27.7877	17.0559	27.1825	17.638	27.5375	15.4728		27.8537	24.4058	27.6932	31.1159	27.8488	40.5658	27.6014	39.2238
27.5287	14.5478	28.0285	15.7459	26.4012	18.4269	27.2875	16.4826		27.8492	17.0897	27.8374	17.077	27.2323	17.66	27.5875	15.4939		27.9036	24.4359	27.7427	31.1526	27.8982	40.5985	27.6511	39.2588
27.5791	14.5717	28.0783	15.766	26.4524	18.4536	27.3398	16.5072		27.8986	17.1122	27.8871	17.0981	27.282	17.6819	27.6371	15.5149		27.9533	24.4661	27.7924	31.1893	27.9476	40.6314	27.7008	39.2939
27.6296	14.5957	28.1281	15.7861	26.5038	18.4802	27.3923	16.5317		27.9482	17.1347	27.9369	17.1193	27.3317	17.7039	27.6864	15.536		28.0031	24.4962	27.8421	31.2259	27.9969	40.6642	27.7504	39.329
27.6799	14.6196	28.1778	15.8062	26.5548	18.5068	27.4436	16.5562		27.998	17.1573	27.9869	17.1404	27.3815	17.7259	27.736	15.5571		28.0529	24.5264	27.8917	31.2627	28.0463	40.6971	27.8002	39.3641
27.7306	14.6435	28.2277	15.8264	26.6062	18.5334	27.4947	16.5807		28.0484	17.1798	28.0373	17.1615	27.4313	17.7479	27.7856	15.5782		28.1027	24.5566	27.9413	31.2994	28.0957	40.73	27.8499	39.3993
27.7814	14.6674	28.2774	15.8466	26.6582	18.56	27.5454	16.6051		28.0987	17.2023	28.0875	17.1826	27.4811	17.7699	27.8351	15.5994		28.1523	24.5868	27.991	31.3361	28.1453	40.763	27.8996	39.4344
27.8323	14.6913	28.3272	15.8667	26.7098	18.5866	27.5963	16.6296		28.1485	17.2248	28.1373	17.2037	27.5309	17.7918	27.8847	15.6205		28.202	24.6171	28.0407	31.3729	28.1946	40.7961	27.9492	39.4695
27.883	14.7151	28.3768	15.8869	26.7612	18.6131	27.6479	16.654		28.1982	17.2472	28.1872	17.2248	27.5804	17.8138	27.9342	15.6417		28.2516	24.6474	28.0904	31.4097	28.244	40.8291	27.9988	39.5047
27.9332	14.739	28.4263	15.9072	26.8124	18.6396	27.6999	16.6783		28.2481	17.2698	28.2369	17.2459	27.63	17.8359	27.9838	15.6629		28.3015	24.6777	28.1399	31.4465	28.2934	40.8622	28.0484	39.5399
27.9836	14.7628	28.4759	15.9274	26.8638	18.6661	27.751	16.7026		28.2978	17.2923	28.2868	17.2671	27.6796	17.8579	28.0332	15.684		28.3516	24.708	28.1894	31.4834	28.3429	40.8954	28.098	39.5751
28.0335	14.7866	28.5256	15.9477	26.9149	18.6926	27.8019	16.7268		28.3475	17.3149	28.3372	17.2882	27.7291	17.8799	28.0825	15.7052		28.4014	24.7383	28.2392	31.5203	28.3923	40.9286	28.1475	39.6104
28.0843	14.8104	28.5755	15.968	26.9667	18.7191	27.8526	16.7511		28.3974	17.3374	28.3869	17.3093	27.7788	17.902	28.1315	15.7265		28.4511	24.7686	28.2889	31.5572	28.4417	40.9618	28.1971	39.6456
28.1351	14.8342	28.626	15.9883	27.0182	18.7455	27.904	16.7753		28.4468	17.36	28.437	17.3305	27.8288	17.924	28.1809	15.7477		28.5009	24.799	28.3383	31.594	28.4911	40.9951	28.2467	39.6809
28.1856	14.858	28.676	16.0085	27.0694	18.7719	27.9554	16.7995		28.4963	17.3827	28.4868	17.3516	27.8789	17.946	28.2303	15.769		28.5506	24.8294	28.3879	31.631	28.5404	41.0284	28.2963	39.7162
28.236	14.8817	28.7257	16.0288	27.1205	18.7983	28.0064	16.8237		28.5459	17.4053	28.5368	17.3728	27.9288	17.968	28.2803	15.7903		28.6001	24.8598	28.4375	31.6679	28.59	41.0618	28.3459	39.7515
28.2863	14.9054	28.7754	16.0491	27.1713	18.8247	28.0578	16.8478		28.5953	17.428	28.5864	17.3939	27.9784	17.9901	28.3302	15.8115		28.6497	24.8903	28.4872	31.7049	28.6394	41.0952	28.3953	39.7869
28.3366	14.9292	28.8251	16.0694	27.2221	18.8511	28.1086	16.8718		28.6449	17.4507	28.6361	17.4151	28.0281	18.0121	28.3798	15.8328		28.6992	24.9209	28.5367	31.7419	28.6888	41.1286	28.4449	39.8223
28.3868	14.9529	28.8748	16.0897	27.2734	18.8775	28.1591	16.8959		28.6947	17.4735	28.6858	17.4363	28.0776	18.0342	28.4291	15.8541		28.7487	24.9514	28.586	31.779	28.7381	41.1621	28.4945	39.8576
28.4372	14.9766	28.9245	16.1101	27.3249	18.9038	28.2093	16.92		28.7449	17.4962	28.7361	17.4575	28.1273	18.0562	28.4785	15.8754		28.7985	24.9821	28.6356	31.8161	28.7874	41.1957	28.5441	39.8931
28.4875	15.0003	28.9747	16.1304	27.3757	18.9301	28.2605	16.9441		28.7949	17.519	28.7865	17.4786	28.1772	18.0783	28.5279	15.8968		28.8483	25.0127	28.6853	31.8531	28.8368	41.2293	28.5936	39.9285
28.5378	15.024	29.0243	16.1508	27.4265	18.9564	28.3115	16.968		28.8447	17.5417	28.8368	17.4998	28.2273	18.1004	28.5774	15.9181		28.898	25.0434	28.7348	31.8903	28.8862	41.2629	28.6431	39.9639
28.5878	15.0477	29.0741	16.1712	27.4774	18.9827	28.3627	16.992		28.8945	17.5644	28.8867	17.5209	28.2771	18.1224	28.6267	15.9394		28.9476	25.0741	28.7843	31.9274	28.9355	41.2966	28.6927	39.9994
28.6379	15.0713	29.1236	16.1915	27.5282	19.009	28.4133	17.016		28.9443	17.5872	28.9365	17.542	28.3268	18.1445	28.6762	15.9608		28.9972	25.1048	28.8337	31.9646	28.9848	41.3303	28.7423	40.0349
28.6878	15.0951	29.1733	16.212	27.5789	19.0353	28.4643	17.0399		28.9939	17.61	28.9864	17.5632	28.3763	18.1666	28.7254	15.9822		29.0469	25.1356	28.8832	32.0019	29.0342	41.3641	28.7918	40.0705
28.7378	15.1187	29.2224	16.2324	27.6297	19.0615	28.5159	17.0638		29.0438	17.6328	29.0363	17.5844	28.4257	18.1887	28.7747	16.0036		29.0967	25.1664	28.9326	32.0391	29.0836	41.3979	28.8412	40.106
28.7884	15.1424	29.2723	16.2529	27.6805	19.0878	28.5663	17.0877		29.0936	17.6556	29.0863	17.6056	28.4751	18.2108	28.8239	16.0251		29.1463	25.1972	28.9819	32.0764	29.133	41.4318	28.8907	40.1416
28.8391	15.1661	29.322	16.2734	27.7309	19.114	28.6166	17.1116		29.1434	17.6784	29.1367	17.6267	28.5248	18.2329	28.8728	16.0466		29.1959	25.2281	29.0312	32.1137	29.1823	41.4657	28.9401	40.1772
28.8895	15.1897	29.3723	16.294	27.7812	19.1403	28.6668	17.1354		29.1931	17.7013	29.1869	17.6478	28.5747	18.255	28.922	16.068		29.2455	25.259	29.0807	32.1511	29.2317	41.4997	28.9896	40.2129
28.9397	15.2133	29.4226	16.3144	27.8316	19.1665	28.7169	17.1593		29.2427	17.7241	29.2368	17.669	28.6245	18.2771	28.9714	16.0895		29.2951	25.29	29.1302	32.1885	29.281	41.5337	29.039	40.2485
28.9898	15.2369	29.4725	16.3349	27.8823	19.1928	28.7677	17.1832		29.2921	17.747	29.2866	17.6901	28.674	18.2992	29.0213	16.1111		29.3451	25.321	29.1798	32.2259	29.3303	41.5677	29.0885	40.2842
29.0401	15.2606	29.5222	16.3554	27.9333	19.219	28.8182	17.2069		29.3417	17.7699	29.3362	17.7113	28.7234	18.3213	29.0707	16.1326		29.395	25.3519	29.229	32.2634	29.3795	41.6018	29.138	40.3199
29.09	15.2842	29.5719	16.3759	27.9842	19.2452	28.8683	17.2307		29.3915	17.7929	29.3859	17.7325	28.773	18.3435	29.1202	16.1542		29.4447	25.3829	29.2784	32.3009	29.4287	41.636	29.1874	40.3557
29.1402	15.3078	29.6218	16.3964	28.0347	19.2714	28.9183	17.2546		29.4418	17.8158	29.4359	17.7537	28.8223	18.3656	29.1693	16.1757		29.4944	25.4139	29.3279	32.3384	29.478	41.6702	29.2368	40.3914
29.1901	15.3314	29.6715	16.4169	28.0851	19.2976	28.9689	17.2784		29.492	17.8387	29.4862	17.7749	28.8719	18.3878	29.2185	16.1973		29.5441	25.445	29.3772	32.376	29.5274	41.7045	29.2862	40.4272
29.2399	15.355	29.722	16.4375	28.1355	19.3237	29.0202	17.3022		29.5419	17.8616	29.5364	17.796	28.9214	18.4099	29.2677	16.2189		29.594	25.4761	29.4264	32.4136	29.5767	41.7388	29.3356	40.4631
29.2898	15.3786	29.7728	16.458	28.1859	19.3499	29.0705	17.3259		29.5918	17.8845	29.5862	17.8172	28.9708	18.4321	29.3171	16.2405		29.6439	25.5072	29.4758	32.4513	29.626	41.7732	29.3849	40.4989
29.3397	15.4023	29.823	16.4784	28.2363	19.3761	29.1207	17.3497		29.6413	17.9075	29.6367	17.8384	29.02	18.4543	29.3665	16.2621		29.6936	25.5383	29.5253	32.489	29.6753	41.8076	29.4342	40.5348
29.3893	15.4259	29.8724	16.4988	28.2864	19.4022	29.1715	17.3734		29.6912	17.9305	29.6864	17.8595	29.0694	18.4765	29.4158	16.2838		29.7432	25.5694	29.5749	32.5267	29.7245	41.8421	29.4835	40.5708
29.4394	15.4495	29.9223	16.5194	28.3364	19.4284	29.2218	17.3972		29.7412	17.9534	29.7365	17.8807	29.1183	18.4988	29.4649	16.3055		29.7929	25.6006	29.6242	32.5645	29.7738	41.8766	29.5328	40.6067
29.4897	15.4732	29.9718	16.5398	28.3864	19.4546	29.2719	17.4209		29.7914	17.9764	29.7863	17.9018	29.1674	18.521	29.514	16.3272		29.8428	25.6318	29.6736	32.6023	29.8229	41.9112	29.5823	40.6427
29.5402	15.4968	30.0212	16.5604	28.4365	19.4807	29.3229	17.4446		29.8416	17.9993	29.8363	17.923	29.2168	18.5433	29.5631	16.349		29.8926	25.663	29.7232	32.6401	29.872	41.9459	29.6316	40.6788
29.5903	15.5204	30.0711	16.581	28.4863	19.5069	29.3732	17.4683		29.8912	18.0223	29.8861	17.9442	29.2665	18.5655	29.612	16.3707		29.9423	25.6943	29.773	32.678	29.9211	41.9806	29.6809	40.7148
29.6402	15.544	30.1211	16.6015	28.5366	19.5331	29.4237	17.492		29.9408	18.0452	29.936	17.9653	29.3163	18.5878	29.6612	16.3925		29.9919	25.7255	29.8224	32.7158	29.9704	42.0154	29.7301	40.751
29.6901	15.5676	30.1711	16.6221	28.587	19.5592	29.474	17.5156		29.9902	18.0683	29.9857	17.9865	29.3658	18.6101	29.7107	16.4143		30.0416	25.7568	29.8717	32.7537	30.0198	42.0502	29.7795	40.7871
29.7401	15.5912	30.2208	16.6427	28.637	19.5854	29.5238	17.5393		30.0397	18.0913	30.0353	18.0078	29.4153	18.6324	29.7607	16.4361		30.0914	25.7882	29.9213	32.7917	30.069	42.0851	29.8287	40.8233
29.7901	15.6148	30.2702	16.6633	28.687	19.6115	29.5736	17.5629		30.0896	18.1144	30.0848	18.029	29.4644	18.6547	29.8102	16.458		30.1411	25.8195	29.9708	32.8296	30.1182	42.12	29.8779	40.8595
29.8401	15.6385	30.3197	16.6839	28.737	19.6377	29.6237	17.5866		30.1398	18.1375	30.1344	18.0502	29.5137	18.6769	29.8595	16.4798		30.1906	25.851	30.0203	32.8676	30.1674	42.155	29.9272	40.8957
29.8902	15.6621	30.3692	16.7046	28.7871	19.6639	29.6743	17.6103		30.1898	18.1605	30.1844	18.0716	29.5631	18.6993	29.9087	16.5017		30.2402	25.8824	30.0697	32.9057	30.2169	42.1901	29.9765	40.932
29.9402	15.6857	30.4188	16.7253	28.8371	19.69	29.7253	17.6339		30.2393	18.1836	30.2347	18.0928	29.6122	18.7216	29.9579	16.5235		30.2898	25.9139	30.1191	32.9437	30.2663	42.2251	30.0259	40.9683
29.99	15.7093	30.4683	16.746	28.8872	19.7162	29.7753	17.6576		30.289	18.2067	30.2848	18.114	29.6613	18.744	30.0071	16.5454		30.3396	25.9454	30.1685	32.9819	30.3155	42.2602	30.0751	41.0047
30.0397	15.7329	30.518	16.7668	28.9371	19.7423	29.8253	17.6812		30.3386	18.2298	30.3346	18.1353	29.7104	18.7663	30.0568	16.5673		30.3895	25.9769	30.2179	33.02	30.3647	42.2954	30.1243	41.0411
30.0895	15.7565	30.5674	16.7875	28.9869	19.7685	29.8754	17.7048		30.3883	18.253	30.3843	18.1566	29.7594	18.7888	30.107	16.5893		30.4391	26.0085	30.2672	33.0582	30.414	42.3307	30.1738	41.0775
30.1394	15.7802	30.617	16.8084	29.0365	19.7946	29.9255	17.7284		30.4382	18.2761	30.434	18.1779	29.8084	18.8111	30.1567	16.6112		30.4888	26.0401	30.3165	33.0964	30.4634	42.3659	30.2231	41.114
30.1899	15.8038	30.6663	16.8292	29.0863	19.8208	29.9765	17.752		30.488	18.2993	30.4837	18.1992	29.8573	18.8336	30.206	16.6331		30.5384	26.0717	30.3659	33.1347	30.5126	42.4013	30.2724	41.1505
30.2404	15.8274	30.7156	16.8501	29.1361	19.8469	30.027	17.7756		30.5376	18.3225	30.5332	18.2205	29.9064	18.856	30.2551	16.6551		30.5881	26.1034	30.4154	33.1729	30.5618	42.4367	30.3217	41.187
30.2905	15.851	30.7651	16.871	29.1866	19.8731	30.0772	17.7992		30.587	18.3457	30.5828	18.2419	29.9557	18.8785	30.3042	16.677		30.6377	26.1351	30.4648	33.2112	30.611	42.4721	30.371	41.2236
30.3403	15.8746	30.8148	16.892	29.2368	19.8993	30.1276	17.8227		30.6366	18.3689	30.6322	18.2633	30.0052	18.901	30.3535	16.6991		30.6873	26.1668	30.514	33.2496	30.6602	42.5077	30.4204	41.2602
30.3905	15.8982	30.8648	16.9129	29.2867	19.9254	30.1771	17.8463		30.686	18.3922	30.6815	18.2847	30.0545	18.9234	30.4028	16.7211		30.7368	26.1986	30.5634	33.288	30.7094	42.5432	30.4696	41.2968
30.4403	15.9218	30.915	16.9339	29.3363	19.9516	30.2273	17.8699		30.7356	18.4155	30.7308	18.3062	30.1036	18.9459	30.4525	16.7431		30.7863	26.2304	30.6127	33.3265	30.7585	42.5789	30.5188	41.3335
30.4903	15.9454	30.9645	16.9548	29.3862	19.9778	30.2773	17.8935		30.7857	18.4389	30.7802	18.3277	30.1527	18.9685	30.5018	16.7652		30.8361	26.2623	30.6619	33.365	30.8077	42.6146	30.568	41.3702
30.5408	15.969	31.0141	16.9758	29.4361	20.0039	30.3276	17.9171		30.836	18.4622	30.8295	18.3492	30.2018	18.991	30.5511	16.7872		30.8858	26.2942	30.7111	33.4036	30.857	42.6503	30.6173	41.4069
30.591	15.9926	31.0636	16.9968	29.4869	20.0301	30.3779	17.9406		30.8857	18.4855	30.879	18.3708	30.2508	19.0136	30.6003	16.8093		30.9354	26.3261	30.7604	33.4421	30.9062	42.6861	30.6665	41.4437
30.641	16.0162	31.1132	17.0179	29.5376	20.0563	30.4277	17.9642		30.9354	18.5088	30.9288	18.3924	30.3002	19.0361	30.6495	16.8315		30.985	26.3581	30.8098	33.4807	30.9554	42.722	30.7156	41.4805
30.6908	16.0398	31.1629	17.039	29.5877	20.0824	30.4774	17.9878		30.985	18.5322	30.9789	18.4141	30.3513	19.0587	30.6985	16.8536		31.0346	26.3902	30.8592	33.5194	31.0046	42.7579	30.7648	41.5174
30.7405	16.0634	31.2124	17.06	29.6375	20.1086	30.5274	18.0113		31.0348	18.5555	31.0285	18.4356	30.4006	19.0812	30.7478	16.8757		31.0842	26.4222	30.9083	33.5581	31.0538	42.7939	30.8141	41.5543
30.7903	16.087	31.2618	17.0812	29.6871	20.1347	30.5771	18.0349		31.0844	18.5789	31.0781	18.4573	30.4496	19.1038	30.7971	16.8979		31.1339	26.4543	30.9575	33.5969	31.1029	42.8299	30.8632	41.5913
30.8404	16.1106	31.3111	17.1024	29.7369	20.1609	30.6272	18.0585		31.1342	18.6023	31.1276	18.479	30.4985	19.1264	30.8463	16.9201		31.1834	26.4864	31.0068	33.6357	31.152	42.866	30.9123	41.6283
30.8907	16.1342	31.3606	17.1236	29.7867	20.187	30.6773	18.082		31.1835	18.6258	31.1771	18.5006	30.5474	19.149	30.8954	16.9423		31.2328	26.5186	31.056	33.6746	31.2011	42.9022	30.9614	41.6653
30.9409	16.1578	31.4099	17.1448	29.8367	20.2132	30.7271	18.1056		31.2328	18.6492	31.2266	18.5224	30.5962	19.1717	30.9444	16.9646		31.2824	26.5509	31.1051	33.7135	31.2502	42.9384	31.0105	41.7024
30.9906	16.1813	31.4591	17.1661	29.8864	20.2394	30.7766	18.1292		31.2821	18.6728	31.2765	18.5441	30.6456	19.1943	30.9934	16.9869		31.3322	26.5831	31.1543	33.7524	31.2994	42.9747	31.0596	41.7395
31.0405	16.205	31.5088	17.1875	29.9362	20.2655	30.8262	18.1528		31.3316	18.6963	31.3262	18.5658	30.6953	19.217	31.0422	17.0092		31.382	26.6154	31.2036	33.7914	31.3487	43.011	31.1087	41.7767
31.0903	16.2286	31.5586	17.2088	29.9857	20.2917	30.8757	18.1764		31.381	18.7199	31.3757	18.5876	30.7445	19.2397	31.0917	17.0315		31.4315	26.6478	31.2529	33.8304	31.3977	43.0475	31.1577	41.8139
31.1401	16.2522	31.6085	17.2301	30.0352	20.3179	30.9254	18.2		31.4306	18.7436	31.4251	18.6094	30.7935	19.2623	31.1413	17.0539		31.4811	26.6801	31.302	33.8696	31.4469	43.0839	31.2069	41.8512
31.19	16.2758	31.6583	17.2515	30.0847	20.344	30.9756	18.2237		31.4807	18.7672	31.4745	18.6313	30.8424	19.285	31.1908	17.0762		31.5309	26.7125	31.3512	33.9087	31.496	43.1205	31.256	41.8885
31.2398	16.2994	31.7077	17.2729	30.1343	20.3702	31.0255	18.2473		31.5303	18.7908	31.5239	18.6532	30.8913	19.3078	31.2398	17.0986		31.581	26.745	31.4005	33.9479	31.5451	43.1571	31.3051	41.9259
31.2897	16.323	31.7572	17.2943	30.1836	20.3964	31.0753	18.2709		31.5799	18.8145	31.5733	18.675	30.9403	19.3305	31.2888	17.121		31.6309	26.7773	31.4498	33.9871	31.5942	43.1938	31.3542	41.9633
31.3392	16.3467	31.8067	17.3158	30.233	20.4227	31.1249	18.2945		31.6295	18.8382	31.6232	18.697	30.99	19.3533	31.3379	17.1434		31.6806	26.8098	31.499	34.0264	31.6433	43.2305	31.4032	42.0007
31.3889	16.3703	31.8562	17.3372	30.2821	20.4489	31.1742	18.3182		31.6791	18.862	31.6733	18.7189	31.0403	19.376	31.3869	17.1659		31.7301	26.8422	31.5482	34.0657	31.6923	43.2673	31.4523	42.0382
31.4385	16.3939	31.9061	17.3588	30.3314	20.4751	31.224	18.3419		31.7288	18.8857	31.7232	18.7408	31.0897	19.3988	31.4358	17.1884		31.7797	26.8747	31.5975	34.1051	31.7415	43.3042	31.5013	42.0758
31.4881	16.4176	31.9557	17.3802	30.3806	20.5014	31.2736	18.3655		31.7784	18.9095	31.7728	18.7628	31.1388	19.4216	31.4847	17.2109		31.8295	26.9073	31.6468	34.1445	31.7906	43.3411	31.5503	42.1134
31.5381	16.4413	32.0052	17.4018	30.4304	20.5276	31.3232	18.3892		31.8281	18.9333	31.8223	18.7847	31.1878	19.4444	31.5335	17.2334		31.8792	26.9399	31.696	34.184	31.8397	43.3781	31.5993	42.151
31.5883	16.465	32.0546	17.4234	30.48	20.5539	31.3725	18.4129		31.8775	18.9571	31.872	18.8067	31.2365	19.4672	31.5824	17.256		31.9287	26.9725	31.7451	34.2234	31.8888	43.4152	31.6484	42.1887
31.6383	16.4886	32.1039	17.445	30.5295	20.5801	31.4216	18.4366		31.9269	18.981	31.9216	18.8287	31.2855	19.4901	31.6312	17.2786		31.9783	27.0052	31.7942	34.263	31.9379	43.4523	31.6975	42.2264
31.6882	16.5123	32.1532	17.4667	30.5786	20.6064	31.471	18.4603		31.9764	19.0049	31.972	18.8508	31.3348	19.5129	31.6798	17.3013		32.0279	27.0378	31.8434	34.3026	31.9871	43.4895	31.7465	42.2642
31.7378	16.536	32.2026	17.4884	30.6279	20.6327	31.5202	18.4841		32.0256	19.0288	32.023	18.8728	31.3842	19.5358	31.7285	17.324		32.0775	27.0706	31.8925	34.3423	32.0362	43.5267	31.7955	42.3021
31.7877	16.5597	32.2521	17.5101	30.6771	20.659	31.5696	18.5078		32.0752	19.0528	32.0731	18.8946	31.4332	19.5586	31.7775	17.3467		32.127	27.1033	31.9415	34.382	32.0852	43.5641	31.8446	42.34
31.8374	16.5834	32.3023	17.5319	30.7261	20.6853	31.6195	18.5316		32.1251	19.0768	32.1227	18.9166	31.4819	19.5816	31.827	17.3694		32.1764	27.1362	31.9907	34.4218	32.1343	43.6015	31.8937	42.3779
31.8871	16.6071	32.3524	17.5536	30.7752	20.7116	31.6694	18.5554		32.1752	19.1008	32.1723	18.9386	31.5307	19.6045	31.8761	17.3922		32.2259	27.1691	32.04	34.4616	32.1834	43.6389	31.9426	42.4158
31.9368	16.6308	32.4019	17.5753	30.8241	20.738	31.7187	18.5792		32.225	19.1248	32.2219	18.9606	31.5798	19.6274	31.9248	17.4149		32.2754	27.202	32.0892	34.5015	32.2325	43.6764	31.9917	42.4539
31.9864	16.6545	32.4517	17.5971	30.8729	20.7643	31.7681	18.603		32.2745	19.1488	32.2713	18.9826	31.6286	19.6504	31.9736	17.4378		32.3252	27.2351	32.1382	34.5414	32.2815	43.714	32.0408	42.492
32.0359	16.6782	32.5011	17.6189	30.9217	20.7907	31.8174	18.6269		32.324	19.1729	32.3211	19.0046	31.6776	19.6734	32.0225	17.4607		32.3747	27.268	32.1872	34.5814	32.3305	43.7517	32.0899	42.5301
32.0854	16.702	32.5506	17.6407	30.9706	20.8171	31.8669	18.6507		32.3736	19.1969	32.371	19.0267	31.7263	19.6964	32.0715	17.4835		32.4242	27.3011	32.2363	34.6215	32.3795	43.7894	32.1388	42.5682
32.1349	16.7257	32.6003	17.6626	31.0197	20.8435	31.9164	18.6746		32.4236	19.221	32.4207	19.0487	31.7751	19.7194	32.1206	17.5064		32.4737	27.3342	32.2852	34.6615	32.4285	43.8272	32.1878	42.6065
32.1845	16.7495	32.6503	17.6845	31.0689	20.8699	31.9659	18.6985		32.4746	19.2451	32.4701	19.0708	31.8234	19.7425	32.1696	17.5294		32.5232	27.3674	32.3341	34.7017	32.4774	43.8651	32.2368	42.6447
32.2344	16.7733	32.7003	17.7063	31.1181	20.8963	32.0153	18.7223		32.525	19.2691	32.5194	19.093	31.872	19.7656	32.2184	17.5523		32.5726	27.4006	32.3832	34.7419	32.5264	43.9031	32.2857	42.6831
32.2844	16.7971	32.7499	17.7282	31.1668	20.9227	32.0641	18.7463		32.5749	19.2931	32.569	19.1151	31.9205	19.7887	32.2672	17.5753		32.6219	27.4339	32.4323	34.7822	32.5754	43.9411	32.3347	42.7214
32.3342	16.8209	32.7994	17.7501	31.2158	20.9492	32.1135	18.7702		32.6245	19.3171	32.6184	19.1373	31.9691	19.8119	32.3159	17.5984		32.6712	27.4672	32.4814	34.8226	32.6245	43.9792	32.3835	42.7599
32.3837	16.8447	32.8486	17.7721	31.2647	20.9757	32.1626	18.7942		32.6742	19.3411	32.6679	19.1596	32.0181	19.835	32.3646	17.6215		32.7205	27.5007	32.5303	34.863	32.6735	44.0174	32.4326	42.7984
32.4332	16.8685	32.8979	17.794	31.3135	21.0022	32.2115	18.8181		32.7237	19.3652	32.7174	19.1818	32.0673	19.8582	32.4132	17.6445		32.7701	27.5342	32.5793	34.9034	32.7224	44.0556	32.4815	42.8369
32.4828	16.8924	32.9474	17.8161	31.3626	21.0287	32.2611	18.8422		32.7736	19.3893	32.7668	19.2041	32.116	19.8814	32.4622	17.6677		32.8196	27.5677	32.6283	34.9439	32.7713	44.0939	32.5305	42.8755
32.5322	16.9162	32.9974	17.8381	31.4113	21.0552	32.3109	18.8662		32.8236	19.4134	32.8161	19.2264	32.1647	19.9047	32.5118	17.6909		32.869	27.6013	32.6773	34.9845	32.8203	44.1324	32.5793	42.9141
32.582	16.9401	33.0472	17.8602	31.46	21.0817	32.3604	18.8902		32.8731	19.4375	32.8653	19.2488	32.2133	19.9279	32.5608	17.714		32.9184	27.635	32.7261	35.0251	32.8692	44.1708	32.6282	42.9528
32.6317	16.9639	33.0968	17.8822	31.5086	21.1083	32.4095	18.9142		32.9226	19.4616	32.9145	19.2712	32.262	19.9512	32.6099	17.7372		32.9679	27.6687	32.7751	35.0658	32.9181	44.2094	32.6771	42.9916
32.6812	16.9878	33.1462	17.9044	31.5572	21.1349	32.4587	18.9383		32.9719	19.4858	32.9639	19.2937	32.3105	19.9745	32.6586	17.7605		33.0174	27.7024	32.8242	35.1066	32.967	44.248	32.726	43.0304
32.7306	17.0117	33.1955	17.9265	31.606	21.1615	32.5082	18.9624		33.0214	19.51	33.0136	19.3162	32.3589	19.9978	32.7074	17.7838		33.0668	27.7363	32.8732	35.1475	33.016	44.2868	32.7747	43.0693
32.7801	17.0356	33.245	17.9487	31.6552	21.1881	32.5578	18.9865		33.0708	19.5343	33.0635	19.3386	32.4074	20.0212	32.7563	17.807		33.116	27.7701	32.9222	35.1883	33.065	44.3255	32.8237	43.1082
32.8294	17.0596	33.2945	17.9709	31.7042	21.2147	32.6083	19.0106		33.1203	19.5586	33.1133	19.3612	32.4556	20.0446	32.8056	17.8304		33.1653	27.8041	32.9713	35.2293	33.1138	44.3644	32.8726	43.1472
32.879	17.0835	33.3439	17.9931	31.7531	21.2413	32.6585	19.0346		33.1699	19.5829	33.1626	19.3836	32.504	20.068	32.8549	17.8537		33.2148	27.8381	33.0206	35.2703	33.1627	44.4033	32.9215	43.1862
32.9289	17.1075	33.3935	18.0154	31.8016	21.268	32.7079	19.0587		33.2191	19.6073	33.2121	19.4062	32.5523	20.0915	32.9039	17.8771		33.2644	27.8722	33.0697	35.3113	33.2116	44.4424	32.9702	43.2253
32.9789	17.1314	33.4429	18.0377	31.8503	21.2947	32.7576	19.0829		33.2682	19.6317	33.2615	19.4288	32.6005	20.115	32.9526	17.9005		33.3138	27.9063	33.1187	35.3524	33.2605	44.4815	33.0191	43.2645
33.0286	17.1554	33.4921	18.0601	31.899	21.3214	32.8068	19.107		33.3174	19.6561	33.311	19.4515	32.649	20.1385	33.0013	17.9239		33.3632	27.9405	33.1677	35.3936	33.3094	44.5207	33.0679	43.3037
33.078	17.1794	33.5412	18.0825	31.9479	21.3481	32.8562	19.1311		33.3667	19.6806	33.3602	19.4741	32.6977	20.1621	33.05	17.9474		33.4127	27.9747	33.2168	35.4348	33.3582	44.5599	33.1167	43.343
33.1276	17.2034	33.5904	18.1049	31.9968	21.3748	32.9058	19.1553		33.4164	19.7052	33.4095	19.4968	32.7464	20.1856	33.099	17.9709		33.4624	28.009	33.2658	35.4761	33.4072	44.5993	33.1655	43.3823
33.1772	17.2274	33.64	18.1275	32.0454	21.4016	32.9553	19.1794		33.4664	19.7298	33.4585	19.5196	32.7948	20.2092	33.1481	17.9944		33.512	28.0433	33.3146	35.5174	33.4561	44.6387	33.2144	43.4217
33.227	17.2514	33.6897	18.15	32.0938	21.4283	33.0049	19.2036		33.516	19.7543	33.5077	19.5424	32.8432	20.2329	33.1971	18.018		33.5614	28.0777	33.3636	35.5588	33.5049	44.6782	33.2632	43.4612
33.2774	17.2754	33.7397	18.1725	32.1425	21.4551	33.054	19.2278		33.5654	19.7789	33.5568	19.5653	32.8916	20.2565	33.2458	18.0416		33.6108	28.1121	33.4125	35.6003	33.5539	44.7178	33.312	43.5007
33.3275	17.2994	33.7894	18.195	32.1908	21.4819	33.1033	19.252		33.6146	19.8035	33.606	19.5882	32.9399	20.2802	33.2946	18.0652		33.6602	28.1466	33.4615	35.6418	33.6029	44.7575	33.3608	43.5402
33.3771	17.3234	33.8387	18.2176	32.2398	21.5088	33.1525	19.2762		33.664	19.8282	33.6553	19.6111	32.9882	20.304	33.3435	18.0889		33.7098	28.1811	33.5103	35.6834	33.6518	44.7972	33.4097	43.5799
33.4266	17.3474	33.888	18.2402	32.2887	21.5357	33.2017	19.3005		33.7135	19.853	33.7051	19.6341	33.0368	20.3277	33.3922	18.1125		33.7592	28.2157	33.5593	35.7251	33.7006	44.837	33.4586	43.6196
33.4759	17.3715	33.9375	18.2629	32.337	21.5625	33.2509	19.3248		33.7627	19.8777	33.7549	19.6571	33.0851	20.3515	33.441	18.1363		33.8086	28.2503	33.6083	35.7668	33.7495	44.8769	33.5074	43.6593
33.5254	17.3956	33.9868	18.2856	32.3854	21.5894	33.3	19.3491		33.8119	19.9025	33.8042	19.6801	33.1334	20.3753	33.4898	18.16		33.8581	28.2851	33.6572	35.8086	33.7985	44.9169	33.5562	43.6991
33.575	17.4196	34.0362	18.3083	32.4341	21.6163	33.3492	19.3734		33.8611	19.9274	33.8535	19.7032	33.1815	20.3991	33.5385	18.1838		33.9075	28.3198	33.706	35.8504	33.8474	44.957	33.605	43.739
33.6248	17.4437	34.0855	18.3311	32.4825	21.6432	33.398	19.3977		33.9103	19.9523	33.9029	19.7263	33.2295	20.423	33.5872	18.2076		33.9569	28.3546	33.7549	35.8924	33.8962	44.9971	33.6538	43.7789
33.6743	17.4678	34.1347	18.3539	32.5309	21.6702	33.4469	19.4221		33.9595	19.9773	33.9523	19.7494	33.2777	20.447	33.6356	18.2315		34.0062	28.3895	33.8037	35.9344	33.945	45.0374	33.7025	43.8189
33.7236	17.4919	34.1838	18.3767	32.5794	21.6972	33.4958	19.4465		34.009	20.0023	34.0016	19.7725	33.3261	20.4709	33.6842	18.2554		34.0554	28.4245	33.8524	35.9764	33.9939	45.0777	33.7512	43.8589
33.7729	17.516	34.2329	18.3997	32.6277	21.7242	33.5453	19.471		34.0585	20.0274	34.0511	19.7958	33.3754	20.4949	33.7326	18.2794		34.1047	28.4595	33.9012	36.0186	34.0427	45.1181	33.7999	43.899
33.8223	17.5402	34.2821	18.4226	32.6759	21.7512	33.5948	19.4954		34.1083	20.0524	34.1006	19.819	33.4237	20.5189	33.7819	18.3033		34.1544	28.4946	33.9502	36.0608	34.0915	45.1585	33.8487	43.9392
33.8716	17.5644	34.3315	18.4457	32.724	21.7783	33.6441	19.5199		34.1575	20.0775	34.1498	19.8422	33.4721	20.5429	33.8311	18.3274		34.2039	28.5297	33.999	36.1031	34.1403	45.1991	33.8973	43.9795
33.921	17.5886	34.3813	18.4688	32.7722	21.8054	33.6933	19.5443		34.2069	20.1027	34.1991	19.8656	33.5205	20.567	33.8799	18.3514		34.2532	28.5649	34.0479	36.1454	34.1892	45.2398	33.9461	44.0198
33.9704	17.6128	34.4309	18.4918	32.8209	21.8325	33.7423	19.5688		34.2563	20.1278	34.2483	19.8889	33.5689	20.591	33.9286	18.3755		34.3027	28.6001	34.0966	36.1878	34.2381	45.2805	33.9952	44.0602
34.0197	17.637	34.4802	18.5149	32.8696	21.8596	33.7913	19.5934		34.3056	20.1531	34.2975	19.9123	33.6174	20.6152	33.9772	18.3996		34.352	28.6355	34.1454	36.2304	34.2868	45.3213	34.0441	44.1006
34.0688	17.6613	34.5295	18.538	32.9179	21.8867	33.8402	19.618		34.3551	20.1784	34.347	19.9358	33.6661	20.6393	34.026	18.4237		34.4014	28.6709	34.1942	36.2729	34.3356	45.3622	34.0928	44.141
34.1182	17.6856	34.5789	18.5612	32.9661	21.9139	33.8893	19.6425		34.4046	20.2036	34.397	19.9593	33.7149	20.6635	34.0747	18.4478		34.4506	28.7063	34.2428	36.3156	34.3844	45.4033	34.1416	44.1816
34.1671	17.7099	34.6281	18.5845	33.0145	21.9411	33.938	19.6672		34.4538	20.229	34.4467	19.9827	33.7632	20.6877	34.1233	18.4721		34.4999	28.7418	34.2916	36.3583	34.433	45.4443	34.1904	44.2222
34.2165	17.7342	34.6777	18.6077	33.0626	21.9683	33.9869	19.6918		34.5028	20.2544	34.496	20.0062	33.8114	20.7119	34.1718	18.4963		34.5492	28.7774	34.3405	36.4011	34.4818	45.4855	34.239	44.2628
34.2661	17.7586	34.7271	18.631	33.1108	21.9956	34.0353	19.7165		34.5523	20.2798	34.5454	20.0297	33.8595	20.7362	34.2202	18.5206		34.5987	28.8131	34.3894	36.444	34.5305	45.5268	34.2876	44.3036
34.3158	17.7829	34.7764	18.6544	33.1591	22.0228	34.0842	19.7412		34.6014	20.3053	34.5949	20.0533	33.9076	20.7605	34.2688	18.5449		34.648	28.8488	34.4382	36.4869	34.5793	45.5682	34.3364	44.3444
34.3652	17.8073	34.8257	18.6777	33.2069	22.0501	34.1331	19.766		34.6507	20.3309	34.6442	20.0769	33.956	20.7848	34.3172	18.5693		34.6974	28.8846	34.4869	36.5299	34.628	45.6096	34.3852	44.3852
34.4144	17.8317	34.8748	18.7012	33.255	22.0775	34.1823	19.7908		34.7006	20.3564	34.6941	20.1005	34.0047	20.8092	34.3656	18.5937		34.7467	28.9204	34.5359	36.573	34.6767	45.6512	34.4338	44.4262
34.4636	17.8561	34.9239	18.7247	33.303	22.1048	34.2316	19.8156		34.7503	20.382	34.7437	20.1242	34.0532	20.8335	34.4144	18.6182		34.7962	28.9563	34.5847	36.6161	34.7254	45.6928	34.4824	44.4671
34.5129	17.8806	34.9734	18.7482	33.3506	22.1322	34.2802	19.8404		34.7996	20.4076	34.7932	20.1478	34.1013	20.858	34.4634	18.6427		34.8455	28.9923	34.6334	36.6594	34.7741	45.7346	34.531	44.5082
34.5621	17.905	35.0232	18.7718	33.3989	22.1596	34.3294	19.8652		34.8493	20.4333	34.8425	20.1715	34.1494	20.8824	34.512	18.6672		34.8948	29.0283	34.6822	36.7027	34.8227	45.7764	34.5796	44.5493
34.611	17.9295	35.0731	18.7953	33.4472	22.187	34.3781	19.8901		34.8989	20.4589	34.8919	20.1952	34.1977	20.9069	34.5607	18.6917		34.944	29.0645	34.7311	36.746	34.8713	45.8184	34.6282	44.5905
34.6602	17.9541	35.1227	18.8189	33.4955	22.2145	34.4271	19.915		34.9483	20.4846	34.941	20.219	34.246	20.9314	34.6093	18.7164		34.9933	29.1007	34.7799	36.7895	34.9201	45.8604	34.6767	44.6318
34.7092	17.9786	35.1722	18.8425	33.5434	22.242	34.476	19.94		34.998	20.5103	34.9906	20.2428	34.2945	20.956	34.6579	18.741		35.0429	29.1369	34.8286	36.8329	34.9689	45.9025	34.7254	44.6732
34.7581	18.0032	35.2214	18.8661	33.5915	22.2695	34.5249	19.965		35.0477	20.536	35.0404	20.2667	34.3427	20.9805	34.7065	18.7657		35.0922	29.1732	34.8775	36.8766	35.0175	45.9447	34.774	44.7146
34.807	18.0278	35.2709	18.8898	33.6393	22.2971	34.5737	19.99		35.0972	20.5618	35.09	20.2905	34.3908	21.0052	34.7554	18.7904		35.1416	29.2096	34.9261	36.9202	35.0661	45.9871	34.8226	44.7561
34.8561	18.0525	35.3207	18.9136	33.6873	22.3247	34.6221	20.015		35.1464	20.5876	35.1394	20.3144	34.4387	21.0298	34.804	18.8151		35.191	29.246	34.9749	36.9639	35.1149	46.0295	34.8711	44.7976
34.9053	18.0772	35.3714	18.9373	33.7353	22.3523	34.6709	20.0401		35.1958	20.6135	35.1888	20.3383	34.4868	21.0545	34.8524	18.8399		35.2407	29.2825	35.0236	37.0077	35.1637	46.072	34.9198	44.8392
34.9547	18.1019	35.4215	18.9609	33.7833	22.3799	34.7197	20.0652		35.2452	20.6394	35.2381	20.3622	34.5349	21.0792	34.9007	18.8648		35.2901	29.319	35.0724	37.0516	35.2123	46.1146	34.9683	44.881
35.0038	18.1266	35.4711	18.9846	33.8309	22.4076	34.7685	20.0904		35.2947	20.6653	35.2874	20.3862	34.5831	21.104	34.9492	18.8896		35.3394	29.3556	35.1212	37.0956	35.261	46.1573	35.0168	44.9227
35.053	18.1514	35.5205	19.0083	33.8786	22.4353	34.8178	20.1156		35.3443	20.6912	35.3369	20.4103	34.6318	21.1288	34.9978	18.9145		35.3887	29.3922	35.1699	37.1396	35.3097	46.2	35.0653	44.9646
35.102	18.1761	35.5698	19.0321	33.9263	22.4631	34.8668	20.1407		35.3937	20.7172	35.3864	20.4343	34.6801	21.1536	35.0467	18.9395		35.4381	29.429	35.2186	37.1838	35.3584	46.2429	35.1139	45.0065
35.1511	18.201	35.6191	19.0558	33.9744	22.4909	34.9155	20.1659		35.443	20.7432	35.4356	20.4584	34.7281	21.1785	35.0957	18.9644		35.4876	29.4658	35.2672	37.2279	35.407	46.2859	35.1624	45.0485
35.2003	18.2258	35.6687	19.0797	34.0228	22.5186	34.9647	20.1912		35.4923	20.7693	35.4849	20.4826	34.7763	21.2034	35.1443	18.9895		35.5368	29.5026	35.3158	37.2722	35.4557	46.329	35.2109	45.0906
35.2494	18.2506	35.7184	19.1035	34.0707	22.5465	35.0133	20.2165		35.5418	20.7954	35.5341	20.5068	34.8245	21.2283	35.1929	19.0145		35.5861	29.5395	35.3644	37.3166	35.5043	46.3722	35.2594	45.1327
35.2984	18.2755	35.7678	19.1274	34.1186	22.5743	35.0622	20.2418		35.591	20.8216	35.5833	20.531	34.8725	21.2532	35.2416	19.0396		35.6355	29.5765	35.4131	37.361	35.5529	46.4154	35.3078	45.1749
35.3474	18.3005	35.8169	19.1513	34.1665	22.6022	35.1115	20.2672		35.6404	20.8478	35.6328	20.5553	34.9205	21.2782	35.2902	19.0648		35.6848	29.6136	35.4618	37.4055	35.6015	46.4588	35.3563	45.2172
35.3963	18.3254	35.8661	19.1753	34.2142	22.6301	35.1603	20.2925		35.6896	20.874	35.6826	20.5795	34.9684	21.3033	35.3395	19.0899		35.7341	29.6507	35.5105	37.4502	35.6502	46.5023	35.4047	45.2596
35.4451	18.3504	35.9153	19.1993	34.2626	22.658	35.2093	20.3179		35.7388	20.9003	35.7323	20.6039	35.0163	21.3283	35.3892	19.1151		35.7833	29.6879	35.559	37.4948	35.6989	46.5459	35.4533	45.3021
35.4941	18.3755	35.9646	19.2234	34.3109	22.686	35.258	20.3433		35.788	20.9267	35.7815	20.6282	35.0641	21.3535	35.4384	19.1402		35.8325	29.7252	35.6076	37.5396	35.7476	46.5895	35.5018	45.3446
35.5434	18.4005	36.0138	19.2475	34.3587	22.714	35.3066	20.3688		35.837	20.9531	35.8309	20.6525	35.1121	21.3786	35.4871	19.1654		35.8819	29.7626	35.6562	37.5845	35.7962	46.6333	35.5501	45.3872
35.5928	18.4256	36.0631	19.2717	34.4066	22.7421	35.3556	20.3943		35.8867	20.9796	35.8802	20.677	35.16	21.4038	35.5356	19.1907		35.9313	29.8	35.7047	37.6294	35.8447	46.6772	35.5985	45.4299
35.6422	18.4506	36.1121	19.2959	34.4542	22.7701	35.4044	20.4198		35.9363	21.006	35.9294	20.7014	35.2081	21.4291	35.5842	19.216		35.9805	29.8374	35.7534	37.6744	35.8934	46.7211	35.6469	45.4727
35.6913	18.4758	36.1611	19.3202	34.502	22.7982	35.4535	20.4454		35.9858	21.0325	35.9788	20.7259	35.2563	21.4543	35.6329	19.2413		36.0298	29.875	35.8021	37.7196	35.9419	46.7652	35.6952	45.5155
35.7403	18.5009	36.2103	19.3445	34.55	22.8263	35.5027	20.471		36.035	21.059	36.0279	20.7504	35.3044	21.4796	35.6819	19.2667		36.079	29.9127	35.8507	37.7648	35.9904	46.8094	35.7436	45.5585
35.7894	18.5261	36.2593	19.3689	34.5979	22.8545	35.5512	20.4966		36.0843	21.0856	36.0771	20.7751	35.3522	21.5049	35.7306	19.2921		36.1282	29.9504	35.8993	37.81	36.0391	46.8537	35.792	45.6015
35.8386	18.5513	36.309	19.3934	34.6457	22.8827	35.6	20.5222		36.1336	21.1122	36.126	20.7997	35.4002	21.5303	35.7791	19.3175		36.1773	29.9882	35.9481	37.8554	36.0877	46.898	35.8404	45.6446
35.8882	18.5765	36.3587	19.4178	34.6933	22.9109	35.6489	20.5479		36.1828	21.1389	36.1752	20.8244	35.4482	21.5557	35.8276	19.343		36.2264	30.0261	35.9969	37.9008	36.1362	46.9425	35.8887	45.6877
35.9375	18.6017	36.408	19.4423	34.741	22.9391	35.6976	20.5736		36.2319	21.1656	36.2242	20.8492	35.4961	21.5812	35.876	19.3685		36.2756	30.0641	36.0455	37.9463	36.1847	46.9871	35.937	45.731
35.9865	18.627	36.4572	19.4668	34.7887	22.9674	35.7465	20.5993		36.2812	21.1924	36.2738	20.874	35.5442	21.6067	35.9247	19.394		36.325	30.1022	36.0941	37.9919	36.2333	47.0318	35.9854	45.7743
36.0357	18.6523	36.5064	19.4914	34.8365	22.9957	35.7952	20.6251		36.3301	21.2193	36.3234	20.8988	35.5923	21.6322	35.9732	19.4196		36.3742	30.1403	36.1429	38.0376	36.2818	47.0766	36.0337	45.8178
36.0844	18.6776	36.5555	19.5161	34.884	23.0241	35.8438	20.6509		36.3792	21.2462	36.3727	20.9236	35.6397	21.6578	36.0218	19.4453		36.4234	30.1785	36.1916	38.0833	36.3303	47.1215	36.0819	45.8613
36.1333	18.703	36.6046	19.5408	34.9314	23.0525	35.8926	20.6768		36.4283	21.2732	36.4219	20.9485	35.6877	21.6834	36.0701	19.4709		36.4726	30.2168	36.2402	38.1291	36.379	47.1666	36.1302	45.9049
36.1825	18.7284	36.6537	19.5655	34.9789	23.0809	35.9415	20.7027		36.4777	21.3002	36.4711	20.9734	35.7353	21.7091	36.1183	19.4967		36.5218	30.2552	36.2887	38.1751	36.4276	47.2117	36.1786	45.9486
36.2319	18.7538	36.7027	19.5903	35.0263	23.1093	35.9908	20.7286		36.5273	21.3272	36.5201	20.9984	35.7831	21.7348	36.1667	19.5224		36.5709	30.2936	36.3372	38.2211	36.4761	47.2569	36.2269	45.9924
36.2809	18.7792	36.7515	19.6152	35.074	23.1379	36.0399	20.7545		36.5765	21.3543	36.5696	21.0235	35.8312	21.7605	36.2151	19.5482		36.62	30.3322	36.3858	38.2671	36.5248	47.3022	36.2752	46.0362
36.3298	18.8047	36.8004	19.6401	35.1219	23.1664	36.0891	20.7804		36.6258	21.3814	36.6189	21.0485	35.8795	21.7863	36.2641	19.5741		36.6692	30.3708	36.4343	38.3133	36.5736	47.3476	36.3237	46.0802
36.3788	18.8302	36.8495	19.6652	35.1698	23.1949	36.1376	20.8064		36.675	21.4086	36.6682	21.0737	35.9273	21.8121	36.3127	19.6		36.7186	30.4096	36.483	38.3596	36.6221	47.3931	36.372	46.1242
36.4278	18.8557	36.8987	19.6902	35.2173	23.2235	36.1865	20.8324		36.7243	21.4358	36.7173	21.0988	35.9754	21.8379	36.3613	19.6259		36.7678	30.4483	36.5316	38.4059	36.6707	47.4388	36.4203	46.1683
36.4768	18.8813	36.9483	19.7153	35.2647	23.2521	36.2351	20.8585		36.7736	21.4631	36.7664	21.124	36.0233	21.8638	36.4098	19.6519		36.8169	30.4872	36.5802	38.4523	36.7193	47.4845	36.4686	46.2125
36.5258	18.9069	36.9978	19.7405	35.3122	23.2808	36.2837	20.8845		36.8229	21.4904	36.8157	21.1493	36.071	21.8897	36.4583	19.6779		36.8662	30.5261	36.6287	38.4989	36.768	47.5303	36.517	46.2567
36.5748	18.9325	37.0469	19.7657	35.3597	23.3095	36.3327	20.9107		36.872	21.5178	36.8652	21.1746	36.1193	21.9157	36.5066	19.7039		36.9156	30.5652	36.6771	38.5455	36.8165	47.5762	36.5652	46.3011
36.6236	18.9582	37.096	19.7909	35.407	23.3383	36.3812	20.9368		36.9212	21.5452	36.9149	21.1999	36.1678	21.9417	36.5549	19.73		36.9648	30.6043	36.7256	38.5922	36.8651	47.6222	36.6134	46.3456
36.6723	18.9839	37.1451	19.8162	35.4543	23.367	36.4293	20.963		36.9702	21.5727	36.9646	21.2252	36.2158	21.9677	36.603	19.7562		37.014	30.6434	36.774	38.639	36.9136	47.6683	36.6617	46.3901
36.7211	19.0096	37.1943	19.8415	35.5014	23.3959	36.4781	20.9892		37.0195	21.6002	37.0137	21.2506	36.2634	21.9937	36.6512	19.7824		37.0633	30.6826	36.8226	38.6859	36.9622	47.7146	36.7099	46.4347
36.7699	19.0354	37.2435	19.8669	35.5485	23.4247	36.5265	21.0155		37.0693	21.6278	37.063	21.276	36.3112	22.0199	36.6994	19.8086		37.1128	30.722	36.8711	38.7328	37.0107	47.7609	36.758	46.4794
36.819	19.0612	37.2927	19.8923	35.5956	23.4536	36.5754	21.0419		37.1189	21.6554	37.1123	21.3014	36.3589	22.046	36.7473	19.8349		37.1621	30.7613	36.9195	38.7799	37.0593	47.8074	36.8062	46.5243
36.8683	19.087	37.3417	19.9179	35.6433	23.4825	36.6244	21.0682		37.1683	21.683	37.1615	21.327	36.407	22.0722	36.7956	19.8613		37.2112	30.8007	36.968	38.8271	37.1078	47.8539	36.8544	46.5692
36.9174	19.1129	37.3906	19.9434	35.6908	23.5115	36.6728	21.0946		37.2176	21.7106	37.2115	21.3525	36.4552	22.0984	36.8442	19.8877		37.2604	30.8403	37.0165	38.8743	37.1563	47.9005	36.9026	46.6141
36.9661	19.1388	37.4396	19.969	35.7381	23.5405	36.7214	21.121		37.2669	21.7383	37.261	21.378	36.503	22.1247	36.8927	19.9141		37.3097	30.8799	37.0648	38.9217	37.2048	47.9473	36.9507	46.6592
37.015	19.1647	37.4887	19.9947	35.7855	23.5696	36.7698	21.1474		37.3163	21.7661	37.3103	21.4036	36.5508	22.151	36.9411	19.9406		37.3589	30.9196	37.1133	38.9691	37.2533	47.9942	36.9988	46.7044
37.0639	19.1907	37.5383	20.0205	35.8325	23.5987	36.8184	21.1739		37.3663	21.7938	37.3597	21.4292	36.5983	22.1774	36.9892	19.9671		37.4081	30.9593	37.1618	39.0167	37.3017	48.0412	37.0469	46.7497
37.1127	19.2167	37.5879	20.0462	35.8799	23.6278	36.8672	21.2005		37.4155	21.8216	37.4087	21.4548	36.646	22.2038	37.0375	19.9937		37.4573	30.9992	37.2103	39.0643	37.3501	48.0883	37.0949	46.795
37.1614	19.2427	37.6371	20.072	35.9272	23.657	36.9157	21.227		37.4651	21.8494	37.4582	21.4805	36.6938	22.2302	37.0857	20.0203		37.5067	31.0391	37.2587	39.112	37.3987	48.1355	37.1431	46.8405
37.2102	19.2688	37.6863	20.0979	35.9744	23.6862	36.9643	21.2536		37.514	21.8773	37.5077	21.5063	36.7416	22.2567	37.1342	20.047		37.556	31.0791	37.3073	39.1598	37.4471	48.1828	37.1912	46.8861
37.2587	19.2949	37.7355	20.1237	36.0214	23.7154	37.0124	21.2803		37.563	21.9053	37.557	21.532	36.7894	22.2832	37.1823	20.0737		37.6051	31.1192	37.3558	39.2077	37.4955	48.2302	37.2392	46.9317
37.3072	19.3211	37.7847	20.1497	36.0685	23.7447	37.0607	21.307		37.6125	21.9332	37.6061	21.5578	36.8368	22.3098	37.2304	20.1005		37.6542	31.1593	37.4042	39.2557	37.544	48.2778	37.2873	46.9775
37.3558	19.3472	37.834	20.1757	36.1154	23.7741	37.1094	21.3337		37.662	21.9612	37.6551	21.5837	36.8842	22.3364	37.2784	20.1273		37.7034	31.1995	37.4527	39.3038	37.5924	48.3254	37.3353	47.0233
37.4046	19.3735	37.8836	20.2017	36.1626	23.8034	37.1582	21.3605		37.7112	21.9893	37.7041	21.6096	36.9317	22.3631	37.3265	20.1542		37.7525	31.2399	37.5013	39.352	37.6407	48.3732	37.3833	47.0693
37.4535	19.3998	37.9327	20.2277	36.2102	23.8329	37.207	21.3873		37.7604	22.0174	37.7534	21.6356	36.9796	22.3898	37.3747	20.1811		37.8014	31.2803	37.5497	39.4002	37.6892	48.4211	37.4313	47.1153
37.5025	19.4261	37.9817	20.2538	36.2575	23.8623	37.2555	21.4142		37.8096	22.0456	37.8025	21.6616	37.0277	22.4165	37.4233	20.2081		37.8506	31.3208	37.5981	39.4486	37.7377	48.4691	37.4794	47.1615
37.5512	19.4525	38.0307	20.28	36.3046	23.8918	37.3038	21.441		37.8586	22.0738	37.8514	21.6877	37.0754	22.4433	37.4717	20.2351		37.9	31.3615	37.6465	39.497	37.7862	48.5172	37.5274	47.2077
37.5999	19.4789	38.0798	20.3063	36.3517	23.9214	37.3522	21.468		37.9079	22.1021	37.9004	21.7138	37.123	22.4701	37.52	20.2621		37.9491	31.4021	37.6949	39.5456	37.8346	48.5654	37.5754	47.2541
37.6486	19.5053	38.1292	20.3326	36.3989	23.9509	37.4006	21.495		37.957	22.1304	37.9492	21.7401	37.1707	22.497	37.5683	20.2892		37.9981	31.4429	37.7432	39.5942	37.8831	48.6138	37.6234	47.3005
37.6974	19.5318	38.1787	20.3589	36.4464	23.9806	37.4496	21.522		38.0061	22.1588	37.9983	21.7663	37.2182	22.5239	37.6166	20.3164		38.0472	31.4838	37.7916	39.643	37.9315	48.6623	37.6714	47.3471
37.7462	19.5583	38.2279	20.3853	36.4936	24.0102	37.4984	21.549		38.0551	22.1872	38.0471	21.7926	37.2658	22.5509	37.6648	20.3436		38.0964	31.5247	37.8402	39.6918	37.9798	48.7108	37.7194	47.3937
37.7949	19.5848	38.277	20.4117	36.5407	24.0399	37.5466	21.5761		38.1041	22.2158	38.0967	21.819	37.3135	22.5779	37.7133	20.3709		38.1454	31.5657	37.8886	39.7408	38.0283	48.7595	37.7674	47.4405
37.8436	19.6114	38.3261	20.4382	36.5876	24.0696	37.5952	21.6032		38.1534	22.2443	38.146	21.8454	37.3608	22.6049	37.7617	20.3982		38.1944	31.6069	37.937	39.7898	38.0767	48.8083	37.8154	47.4873
37.8921	19.6381	38.3753	20.4647	36.6345	24.0994	37.6435	21.6304		38.2028	22.2729	38.1952	21.8718	37.4081	22.632	37.8099	20.4255		38.2436	31.6481	37.9854	39.8389	38.125	48.8572	37.8634	47.5343
37.9406	19.6647	38.4244	20.4913	36.6817	24.1292	37.6919	21.6576		38.2522	22.3016	38.2442	21.8983	37.4555	22.6592	37.8579	20.4529		38.293	31.6894	38.0337	39.8882	38.1734	48.9062	37.9113	47.5813
37.9892	19.6915	38.4736	20.5179	36.729	24.1591	37.7407	21.6848		38.3015	22.3302	38.2932	21.9249	37.5028	22.6864	37.906	20.4803		38.342	31.7308	38.0819	39.9375	38.2217	48.9554	37.9593	47.6285
38.0382	19.7183	38.5226	20.5446	36.7761	24.189	37.7891	21.7121		38.3507	22.359	38.3422	21.9515	37.5507	22.7137	37.9543	20.5078		38.3912	31.7723	38.1303	39.9869	38.27	49.0047	38.0072	47.6758
38.0873	19.745	38.5716	20.5713	36.823	24.219	37.8375	21.7395		38.4	22.3878	38.3911	21.9782	37.5986	22.7409	38.0028	20.5354		38.4406	31.8139	38.1787	40.0364	38.3184	49.0541	38.0551	47.7231
38.136	19.7718	38.6207	20.5982	36.8699	24.249	37.8861	21.7668		38.4493	22.4166	38.4399	22.0049	37.6461	22.7683	38.0512	20.5629		38.4899	31.8555	38.227	40.0861	38.3668	49.1036	38.1031	47.7706
38.1847	19.7987	38.6697	20.625	36.9168	24.279	37.9343	21.7943		38.4984	22.4455	38.4889	22.0317	37.6934	22.7957	38.0991	20.5906		38.5391	31.8972	38.2753	40.1358	38.4151	49.1532	38.1511	47.8181
38.2334	19.8256	38.7193	20.652	36.9638	24.3091	37.9826	21.8217		38.5474	22.4744	38.5375	22.0586	37.7409	22.8231	38.1479	20.6183		38.5882	31.939	38.3236	40.1856	38.4634	49.203	38.199	47.8658
38.2822	19.8526	38.7687	20.6789	37.0106	24.3392	38.031	21.8492		38.5966	22.5034	38.5864	22.0856	37.7886	22.8506	38.1961	20.646		38.6376	31.9808	38.3718	40.2356	38.5118	49.2529	38.247	47.9136
38.3317	19.8795	38.8178	20.7059	37.0575	24.3694	38.0793	21.8768		38.6455	22.5325	38.6356	22.1126	37.8361	22.8781	38.2446	20.6737		38.6868	32.0227	38.42	40.2856	38.56	49.3029	38.2948	47.9615
38.3813	19.9065	38.867	20.733	37.1042	24.3996	38.1276	21.9044		38.6947	22.5616	38.6851	22.1396	37.8835	22.9056	38.2929	20.7015		38.7359	32.0647	38.4683	40.3358	38.6083	49.353	38.3428	48.0095
38.4304	19.9335	38.9162	20.76	37.151	24.4298	38.1757	21.932		38.7441	22.5907	38.7341	22.1667	37.9307	22.9333	38.341	20.7294		38.785	32.1068	38.5166	40.386	38.6566	49.4033	38.3906	48.0576
38.4791	19.9606	38.9652	20.7872	37.1979	24.4602	38.224	21.9597		38.7931	22.6199	38.7831	22.1939	37.9779	22.9609	38.3891	20.7573		38.8342	32.149	38.5648	40.4364	38.7049	49.4537	38.4386	48.1058
38.5279	19.9876	39.0144	20.8144	37.245	24.4905	38.2724	21.9874		38.8422	22.6492	38.8321	22.2211	38.0253	22.9887	38.4369	20.7853		38.8834	32.1913	38.6135	40.4869	38.7532	49.5042	38.4866	48.1541
38.5766	20.0148	39.0632	20.8417	37.292	24.5209	38.321	22.0152		38.8912	22.6786	38.8808	22.2483	38.0728	23.0164	38.4853	20.8133		38.9324	32.2337	38.6619	40.5374	38.8014	49.5548	38.5344	48.2025
38.6256	20.0419	39.1122	20.869	37.3388	24.5514	38.3694	22.043		38.9402	22.708	38.93	22.2757	38.1206	23.0443	38.5339	20.8414		38.9815	32.2761	38.7103	40.5881	38.8497	49.6056	38.5823	48.251
38.6745	20.0691	39.161	20.8965	37.3855	24.5819	38.4178	22.0709		38.9893	22.7374	38.9791	22.3031	38.1683	23.0721	38.5823	20.8695		39.0308	32.3187	38.7587	40.6388	38.8979	49.6564	38.6301	48.2996
38.7232	20.0963	39.2101	20.9239	37.4323	24.6124	38.466	22.0988		39.0382	22.767	39.0279	22.3305	38.2155	23.1	38.6303	20.8976		39.0799	32.3613	38.8071	40.6896	38.9462	49.7075	38.6779	48.3483
38.7719	20.1236	39.2594	20.9515	37.479	24.643	38.5143	22.1268		39.087	22.7966	39.0768	22.358	38.263	23.128	38.6784	20.9258		39.129	32.404	38.8552	40.7406	38.9945	49.7586	38.7259	48.3972
38.8204	20.1509	39.3087	20.979	37.5259	24.6736	38.5623	22.1548		39.136	22.8262	39.1256	22.3856	38.3104	23.156	38.7266	20.9541		39.178	32.4468	38.9035	40.7916	39.0427	49.8098	38.7739	48.4461
38.8691	20.1782	39.3579	21.0066	37.5724	24.7043	38.6104	22.1828		39.185	22.856	39.1743	22.4132	38.358	23.184	38.7747	20.9824		39.2271	32.4897	38.9518	40.8428	39.091	49.8612	38.8217	48.4952
38.9178	20.2056	39.4071	21.0343	37.6189	24.735	38.6586	22.2109		39.2342	22.8857	39.2238	22.441	38.4057	23.2121	38.8226	21.0108		39.276	32.5327	38.9999	40.894	39.1394	49.9128	38.8695	48.5443
38.9664	20.2331	39.4562	21.062	37.6656	24.7658	38.7066	22.2391		39.2836	22.9156	39.2729	22.4687	38.4532	23.2403	38.8705	21.0392		39.3249	32.5758	39.0481	40.9454	39.1876	49.9644	38.9175	48.5936
39.0148	20.2606	39.5054	21.0898	37.7123	24.7966	38.7544	22.2673		39.3326	22.9455	39.3219	22.4965	38.5005	23.2685	38.9183	21.0677		39.3741	32.6191	39.0965	40.9969	39.2359	50.0161	38.9654	48.6429
39.0634	20.2881	39.5545	21.1176	37.7591	24.8275	38.8026	22.2956		39.3816	22.9754	39.3709	22.5243	38.5478	23.2967	38.9663	21.0962		39.4231	32.6624	39.1448	41.0485	39.2842	50.068	39.0132	48.6923
39.1116	20.3157	39.6037	21.1455	37.8058	24.8584	38.8513	22.3239		39.4306	23.0054	39.4198	22.5522	38.5951	23.325	39.0141	21.1248		39.4721	32.7058	39.1929	41.1001	39.3325	50.12	39.0611	48.7419
39.1601	20.3433	39.6526	21.1734	37.8524	24.8893	38.8994	22.3522		39.4799	23.0355	39.4691	22.5802	38.6426	23.3533	39.0622	21.1535		39.5211	32.7493	39.241	41.1519	39.3807	50.1721	39.1089	48.7916
39.2089	20.371	39.7016	21.2015	37.8989	24.9204	38.9475	22.3806		39.5292	23.0656	39.5186	22.6082	38.6901	23.3817	39.1104	21.1822		39.5701	32.7929	39.2891	41.2039	39.4289	50.2244	39.1567	48.8414
39.2578	20.3986	39.7505	21.2295	37.9456	24.9514	38.9955	22.4091		39.5784	23.0958	39.5678	22.6362	38.7374	23.4101	39.1583	21.2109		39.619	32.8366	39.3371	41.2559	39.477	50.2768	39.2046	48.8913
39.3063	20.4264	39.7996	21.2577	37.9923	24.9825	39.0437	22.4376		39.6273	23.126	39.6168	22.6643	38.7846	23.4387	39.2062	21.2398		39.6679	32.8805	39.3853	41.308	39.5252	50.3293	39.2524	48.9413
39.3548	20.4542	39.8492	21.2859	38.0389	25.0137	39.0917	22.4661		39.6762	23.1563	39.6656	22.6925	38.8321	23.4672	39.2542	21.2686		39.717	32.9244	39.4334	41.3603	39.5735	50.382	39.3002	48.9914
39.4033	20.4821	39.8986	21.314	38.0853	25.0449	39.1398	22.4948		39.7251	23.1866	39.7145	22.7207	38.8793	23.4958	39.3022	21.2976		39.7661	32.9684	39.4815	41.4127	39.6216	50.4348	39.3481	49.0417
39.4516	20.5099	39.9478	21.3423	38.1316	25.0762	39.1877	22.5235		39.7745	23.2171	39.7637	22.749	38.9265	23.5244	39.3501	21.3266		39.8151	33.0126	39.5296	41.4652	39.6698	50.4877	39.396	49.092
39.5	20.5379	39.9969	21.3706	38.1781	25.1075	39.2353	22.5522		39.8234	23.2475	39.8129	22.7773	38.9738	23.5531	39.3981	21.3556		39.864	33.0568	39.5776	41.5177	39.7179	50.5408	39.4438	49.1424
39.5483	20.5659	40.0462	21.3989	38.2249	25.1389	39.2832	22.581		39.8724	23.2781	39.8618	22.8057	39.0208	23.5819	39.4458	21.3847		39.9132	33.1011	39.6257	41.5705	39.766	50.5939	39.4915	49.193
39.5966	20.5939	40.0957	21.4273	38.2718	25.1703	39.3316	22.6098		39.9212	23.3087	39.9109	22.8341	39.0679	23.6107	39.4936	21.4139		39.9623	33.1455	39.6738	41.6233	39.8141	50.6473	39.5393	49.2436
39.6447	20.622	40.1452	21.4557	38.3183	25.2017	39.38	22.6387		39.9703	23.3394	39.9597	22.8626	39.115	23.6395	39.5413	21.4431		40.0112	33.19	39.7219	41.6763	39.8623	50.7007	39.587	49.2944
39.6929	20.6502	40.1943	21.4842	38.3647	25.2332	39.4283	22.6676		40.0192	23.3701	40.0087	22.8912	39.1623	23.6684	39.5897	21.4724		40.0603	33.2347	39.7698	41.7294	39.9104	50.7544	39.6348	49.3453
39.7412	20.6784	40.2432	21.5127	38.4112	25.2648	39.4764	22.6966		40.0681	23.4009	40.0576	22.9198	39.2098	23.6974	39.6379	21.5017		40.1094	33.2794	39.818	41.7825	39.9585	50.8081	39.6825	49.3963
39.7898	20.7067	40.2922	21.5413	38.458	25.2964	39.5245	22.7256		40.1169	23.4318	40.1066	22.9486	39.257	23.7264	39.6858	21.5311		40.1583	33.3242	39.8662	41.8358	40.0067	50.8619	39.7302	49.4474
39.8383	20.735	40.3412	21.57	38.505	25.3281	39.5725	22.7547		40.1655	23.4627	40.1552	22.9773	39.3042	23.7554	39.7336	21.5605		40.2073	33.3691	39.9142	41.8892	40.0547	50.9159	39.7779	49.4987
39.8867	20.7633	40.3906	21.5987	38.5515	25.3597	39.621	22.7839		40.2142	23.4938	40.2039	23.0061	39.3514	23.7846	39.7814	21.59		40.2562	33.4141	39.9623	41.9428	40.1028	50.9701	39.8255	49.55
39.935	20.7917	40.4398	21.6274	38.5978	25.3915	39.6695	22.813		40.2635	23.525	40.2526	23.035	39.3986	23.8137	39.8297	21.6196		40.3051	33.4592	40.0104	41.9964	40.1509	51.0244	39.8731	49.6015
39.9834	20.8202	40.4886	21.6562	38.6442	25.4233	39.7173	22.8422		40.3128	23.5561	40.302	23.064	39.4457	23.8429	39.8781	21.6492		40.3541	33.5045	40.0583	42.0502	40.199	51.0788	39.9207	49.6531
40.0316	20.8487	40.5376	21.6851	38.6907	25.4552	39.7653	22.8715		40.3617	23.5873	40.3512	23.093	39.4928	23.8722	39.9261	21.6788		40.4031	33.5498	40.1063	42.1041	40.2471	51.1334	39.9684	49.7048
40.0801	20.8772	40.5866	21.7141	38.7373	25.487	39.8133	22.9008		40.4105	23.6186	40.4	23.1221	39.5398	23.9015	39.9737	21.7085		40.4522	33.5952	40.1542	42.1581	40.2953	51.1881	40.016	49.7567
40.1285	20.9058	40.6355	21.7431	38.7837	25.519	39.8617	22.9302		40.4594	23.65	40.4489	23.1512	39.5868	23.9309	40.0214	21.7383		40.5011	33.6408	40.2022	42.2122	40.3434	51.2429	40.0635	49.8086
40.1766	20.9345	40.6844	21.7721	38.83	25.551	39.91	22.9596		40.5082	23.6814	40.4978	23.1805	39.6337	23.9603	40.0694	21.7682		40.55	33.6865	40.2502	42.2665	40.3915	51.2979	40.1113	49.8607
40.2247	20.9632	40.7334	21.8013	38.8763	25.5831	39.958	22.9891		40.5572	23.7129	40.5467	23.2097	39.6809	23.9899	40.1175	21.7981		40.5989	33.7322	40.2983	42.3209	40.4397	51.353	40.1588	49.9129
40.273	20.992	40.782	21.8305	38.9226	25.6152	40.0059	23.0186		40.6061	23.7445	40.5959	23.239	39.7282	24.0194	40.1654	21.828		40.6477	33.7781	40.3463	42.3754	40.4877	51.4083	40.2064	49.9652
40.3214	21.0208	40.8308	21.8598	38.9689	25.6474	40.054	23.0482		40.6547	23.7762	40.6445	23.2684	39.7752	24.049	40.213	21.858		40.6965	33.8241	40.3942	42.43	40.5357	51.4636	40.2541	50.0176
40.3701	21.0497	40.8798	21.8892	39.0151	25.6796	40.102	23.0778		40.7033	23.8079	40.6934	23.2979	39.8222	24.0787	40.2608	21.8881		40.7454	33.8702	40.442	42.4847	40.5838	51.5192	40.3017	50.0701
40.4185	21.0786	40.9293	21.9186	39.0612	25.7119	40.1502	23.1075		40.7523	23.8398	40.742	23.3274	39.8693	24.1084	40.3086	21.9182		40.7945	33.9165	40.4898	42.5396	40.6318	51.5748	40.3492	50.1228
40.4668	21.1076	40.9783	21.948	39.1073	25.7443	40.1982	23.1373		40.8015	23.8717	40.7909	23.357	39.9163	24.1382	40.3565	21.9484		40.8433	33.9628	40.5377	42.5946	40.6798	51.6307	40.3967	50.1756
40.515	21.1366	41.0271	21.9776	39.1536	25.7766	40.246	23.1671		40.8504	23.9036	40.84	23.3866	39.9634	24.168	40.4041	21.9787		40.8921	34.0092	40.5857	42.6497	40.7279	51.6866	40.4442	50.2285
40.5634	21.1657	41.0761	22.0072	39.2003	25.809	40.2936	23.1969		40.8992	23.9356	40.8888	23.4163	40.0102	24.1979	40.4516	22.009		40.9411	34.0558	40.6335	42.705	40.7759	51.7427	40.4918	50.2816
40.6119	21.1948	41.1249	22.0369	39.2467	25.8416	40.3417	23.2268		40.948	23.9677	40.9376	23.4461	40.0571	24.2278	40.4992	22.0394		40.9899	34.1025	40.6814	42.7604	40.8238	51.7989	40.5394	50.3348
40.6604	21.224	41.1736	22.0666	39.293	25.8741	40.3903	23.2568		40.9969	23.9999	40.9864	23.476	40.104	24.2578	40.5469	22.0698		41.0386	34.1493	40.7293	42.8159	40.8718	51.8553	40.5869	50.388
40.7087	21.2532	41.2223	22.0964	39.3391	25.9067	40.4384	23.2868		41.0458	24.0321	41.0352	23.5059	40.1508	24.2879	40.5948	22.1003		41.0875	34.1962	40.777	42.8716	40.9197	51.9119	40.6343	50.4414
[truncated: 571 more rows]

## Sheet: Fig.3b1
SF		origin data							SF-1nMgO						origin data			SF-3nMgO						origin data
[truncated: 342 more rows]

## Sheet: Fig.3b3
SF	origin data								SF-1nMgO			origin data						SF-3nMgO					origin data
[truncated: 1,600 more rows]

[truncated: 29 more sheets: Fig.3c, Fig.3d, Fig.3e, Fig.5d, Fig.5e, Fig.6b, Fig.6d, Fig.6e-6h, Fig.6i, Fig.6j, Fig.7c, Fig.7d, Fig.7f, Fig.7g, Fig.7h, Fig.8b, Fig.8c, Fig.8e, Fig.8f, Fig.9c …]
